# Supplementary material for: Nuclear receptors connect progenitor transcription factors to cell cycle control
Source: Sci Rep. 2017 Jul 7;7:4845. doi: 10.1038/s41598-017-04936-7 (PMC5501803; doi:10.1038/s41598-017-04936-7)
Supplement: Supplementary file 2 — Supplementary Table 1 [file 41598_2017_4936_MOESM2_ESM.xls]

## Sheet: sig.down.genes
a	FBgn0000008	FBgn0034701,FBgn0034702	CG6741	CG13505
Abl	FBgn0000017	FBgn0024512,FBgn0036649	CG4032
Ace	FBgn0000024		CG17907
aop	FBgn0000097	FBgn0003123,FBgn0005623,FBgn0026827	CG3166
Appl	FBgn0000108	FBgn0028498	CG7727
b	FBgn0000153	FBgn0005622,FBgn0020605	CG7811
Brd	FBgn0000216		CG3096
salr	FBgn0000287		CG4881
chp	FBgn0000313		CG1744
eya	FBgn0000320	FBgn0000623,FBgn0063692,FBgn0004612	CG9554
Hr46	FBgn0000448	FBgn0033496,FBgn0026805,FBgn0019719	CG33183	CG12208,CG11823
ect	FBgn0000451	FBgn0036073,FBgn0010018,FBgn0036074	CG6611	CG11965
Ef1alpha100E	FBgn0000557		CG1873
Fas2	FBgn0000635	FBgn0026682,FBgn0040201,FBgn0040202,FBgn0027230,FBgn0028323	CG3665
fog	FBgn0000719	FBgn0069907,FBgn0069908,FBgn0069909	CG9559	CR41108,CR41109,CR41110
Gal	FBgn0001089	FBgn0031761	CG9092
Glt	FBgn0001114		CG9280
Gs1	FBgn0001142	FBgn0003695	CG2718
Hsc70-3	FBgn0001218	FBgn0030335,FBgn0027308,FBgn0029049,FBgn0028286,FBgn0027310,FBgn0040174,FBgn0028330,FBgn0044787	CG4147	CG1579
Hsp26	FBgn0001225	FBgn0010231	CG4183
Hsp67Ba	FBgn0001227	FBgn0026837	CG4167
Hsp67Bc	FBgn0001229		CG4190
if	FBgn0001250		CG9623
ImpE2	FBgn0001254		CG1934
ImpE3	FBgn0001255	FBgn0037542,FBgn0040525	CG2723	CG11046
ImpL1	FBgn0001256		CG10717
Lim3	FBgn0002023	FBgn0032756	CG10699	CG15174
ltd	FBgn0002567	FBgn0015788,FBgn0062240	CG8024
sens	FBgn0002573	FBgn0011709,FBgn0027151,FBgn0036355,FBgn0052120	CG32120	CG10714
lz	FBgn0002576		CG1689
m	FBgn0002577	FBgn0030333	CG9369
m4	FBgn0002629		CG6099
mam	FBgn0002643	FBgn0010581,FBgn0026797	CG8118
malpha	FBgn0002732		CG8337
HLHmdelta	FBgn0002734		CG8328
HLHmgamma	FBgn0002735		CG8333
na	FBgn0002917	FBgn0030560,FBgn0004144	CG1517
neur	FBgn0002932	FBgn0011395,FBgn0011419,FBgn0011420,FBgn0011422,FBgn0011470,FBgn0046269	CG11988
ninaB	FBgn0002937	FBgn0038171	CG9347
peb	FBgn0003053	FBgn0001209,FBgn0019888	CG12212
pip	FBgn0003089		CG9614
pk	FBgn0003090	FBgn0040783,FBgn0003477,FBgn0033151	CG11084	CG12830
pnt	FBgn0003118	FBgn0004060,FBgn0005657,FBgn0010925,FBgn0011309	CG17077
Ppn	FBgn0003137	FBgn0039586,FBgn0039587,FBgn0053103	CG33103	CG18436,CG1540
qua	FBgn0003187	FBgn0000942,FBgn0044556	CG6433
ro	FBgn0003267		CG6348
rst	FBgn0003285	FBgn0001272,FBgn0005381	CG4125
rt	FBgn0003292		CG6097
ru	FBgn0003295	FBgn0035215,FBgn0041724	CG1214
run	FBgn0003300	FBgn0019659,FBgn0019997	CG1849
Sb	FBgn0003319	FBgn0010169	CG4316
sca	FBgn0003326	FBgn0025943	CG17579
Scr	FBgn0003339	FBgn0002844	CG1030
sev	FBgn0003366	FBgn0022796,FBgn0026795,FBgn0026831,FBgn0026832	CG18085
sm	FBgn0003435	FBgn0010597,FBgn0063694	CG9218
sn	FBgn0003447	FBgn0040925	CG32858	CG1536,CG15331
spir	FBgn0003475	FBgn0029122,FBgn0032854,FBgn0040997	CG10076	CG18621
stg	FBgn0003525	FBgn0011019,FBgn0011315,FBgn0011317,FBgn0011354,FBgn0011428,FBgn0043376	CG1395
svp	FBgn0003651	FBgn0038010,FBgn0011337,FBgn0011492,FBgn0011510,FBgn0063263	CG11502	CG18158
tipE	FBgn0003710		CG1232
alphaTub85E	FBgn0003886		CG9476
betaTub60D	FBgn0003888		CG3401
ptc	FBgn0003892	FBgn0013766,FBgn0015537,FBgn0064818	CG2411
wbl	FBgn0004003		CG7225
Nrt	FBgn0004108		CG9704
Syt1	FBgn0004242	FBgn0005767,FBgn0022151	CG3139
rdgC	FBgn0004366		CG6571
CrebA	FBgn0004396	FBgn0004848,FBgn0010804,FBgn0041115,FBgn0062892	CG7450
aos	FBgn0004569	FBgn0010878,FBgn0011388,FBgn0011502,FBgn0011505,FBgn0011527,FBgn0014382,FBgn0020286	CG4531
Eig71Ee	FBgn0004592		CG7604
pros	FBgn0004595	FBgn0010941,FBgn0011397,FBgn0011437,FBgn0011497,FBgn0011499,FBgn0011504,FBgn0011507,FBgn0011515,FBgn0011524,FBgn0020281,FBgn0026852,FBgn0063172,FBgn0024917,FBgn0044730	CG17228
zfh1	FBgn0004606	FBgn0010733	CG1322
gl	FBgn0004618	FBgn0001107,FBgn0002960	CG7672
rho	FBgn0004635	FBgn0003251,FBgn0003972,FBgn0026834	CG1004
hh	FBgn0004644	FBgn0000159,FBgn0001191,FBgn0002748,FBgn0002793,FBgn0011486,FBgn0011487,FBgn0044801	CG4637
inaC	FBgn0004784	FBgn0001262,FBgn0003092	CG6518
retn	FBgn0004795	FBgn0010517,FBgn0014151,FBgn0063144	CG5403
Takr86C	FBgn0004841	FBgn0015775	CG6515
B-H2	FBgn0004854		CG5488
scrt	FBgn0004880	FBgn0064785,FBgn0066002	CG1130
gol	FBgn0004919	FBgn0004375,FBgn0004899	CG2679
sv	FBgn0005561	FBgn0003468,FBgn0003649,FBgn0004541,FBgn0020913	CG11049
Rab3	FBgn0005586		CG7576
nvy	FBgn0005636		CG3385
dac	FBgn0005677		CG4952
Con	FBgn0005775	FBgn0004358	CG7503
CanB	FBgn0010014	FBgn0004466,FBgn0029757,FBgn0047037	CG4209
comm	FBgn0010105		CG17943
Rbp9	FBgn0010263	FBgn0031482,FBgn0010253	CG3151	CG15402
Ror	FBgn0010407	FBgn0022797	CG4926
ato	FBgn0010433		CG7508
trn	FBgn0010452	FBgn0025231	CG11280
Fkbp13	FBgn0010470	FBgn0027068,FBgn0064945	CG9847
tutl	FBgn0010473	FBgn0031595,FBgn0031594,FBgn0004699,FBgn0031593	CG15427	CG15428,CG15426
Spn	FBgn0010905	FBgn0052295,FBgn0024370,FBgn0035350,FBgn0045360,FBgn0045813,FBgn0063195	CG16757
Dif	FBgn0011274		CG6794
mas	FBgn0011653		CG15002
msi	FBgn0011666		CG5099
ana	FBgn0011746		CG8084
B-H1	FBgn0011758		CG5529
Pxn	FBgn0011828		CG12002
n-syb	FBgn0013342		CG17248
mt:ND1	FBgn0013679	FBgn0002867	CG34092
phyl	FBgn0013725		CG10108
Rab2	FBgn0014009		CG3269
RhoL	FBgn0014380	FBgn0019864,FBgn0020619	CG9366
glec	FBgn0015229		CG6575
drl	FBgn0015380	FBgn0032764,FBgn0032765	CG17348	CG10758
kek1	FBgn0015399	FBgn0005766,FBgn0028957	CG12283
sda	FBgn0015541	FBgn0027573	CG5518
tty	FBgn0015558		CG1693
toc	FBgn0015600	FBgn0010486,FBgn0063149	CG9660
CadN	FBgn0015609	FBgn0002007,FBgn0019859	CG7100
Dot	FBgn0015663	FBgn0031553	CG2788
king-tubby	FBgn0015721	FBgn0034589	CG9398
Reg-5	FBgn0015801		CG2928
lbm	FBgn0016032		CG2374
side	FBgn0016061	FBgn0040611,FBgn0039515,FBgn0039516,FBgn0040612,FBgn0039517,FBgn0051062,FBgn0063636	CG31062	CG13979,CG13975,CG13974,CG13973,CG12510
Ipp	FBgn0016672	FBgn0024890,FBgn0066012	CG3028
smi35A	FBgn0016930	FBgn0027884	CG4551
klg	FBgn0017590	FBgn0011803,FBgn0015947	CG6669
mspo	FBgn0020269		CG10145
loco	FBgn0020278	FBgn0038997	CG5248	CG17229
stumps	FBgn0020299	FBgn0024898,FBgn0025779,FBgn0028088,FBgn0038245,FBgn0051317,FBgn0063634	CG31317	CG18485,CG3375
gk	FBgn0020300	FBgn0036779,FBgn0040790,FBgn0047124	CG13695	CG13696
drongo	FBgn0020304		CG3365
Vha68-1	FBgn0020368		CG12403
Nrk	FBgn0020391	FBgn0021861,FBgn0022790,FBgn0082206	CG4007
pio	FBgn0020521	FBgn0035030	CG3541	CG30167
Atet	FBgn0020762		CG2969
mira	FBgn0021776		CG12249
l(2)k16918	FBgn0021800	FBgn0031572	CG3920
CRMP	FBgn0023023	FBgn0027906,FBgn0062660	CG1411
caps	FBgn0023095	FBgn0010789,FBgn0011519,FBgn0064925	CG11282
aay	FBgn0023129	FBgn0046476	CG3705
amon	FBgn0023179	FBgn0004877	CG6438
gprs	FBgn0024232	FBgn0042196	CG18471	CG5967
Fim	FBgn0024238		CG8649
drm	FBgn0024244	FBgn0031551	CG10016
Spn43Aa	FBgn0024294	FBgn0033144,FBgn0063809	CG12172
stan	FBgn0024836	FBgn0026246	CG11895
Actbeta	FBgn0024913	FBgn0065994	CG11062
CG3777	FBgn0024989	FBgn0025695	CG3777
ari-2	FBgn0025186	FBgn0010640	CG5709
Sik2	FBgn0025625		CG4290
DAAM	FBgn0025641	FBgn0027752	CG14622
CG3164	FBgn0025683	FBgn0031221	CG3164
srpk79D	FBgn0025702	FBgn0037157,FBgn0037158	CG11489	CG9085
CG8910	FBgn0025833	FBgn0044651	CG8910
Gasp	FBgn0026077	FBgn0026290	CG10287
Traf4	FBgn0026319		CG3048
Tom	FBgn0026320	FBgn0025249,FBgn0026264	CG5185
BM-40-SPARC	FBgn0026562	FBgn0027691	CG6378
fat-spondin	FBgn0026721		CG6953
Cdk5alpha	FBgn0027491	FBgn0026195	CG5387
CG6495	FBgn0027550		CG6495
CG4928	FBgn0027556		CG4928
obst-B	FBgn0027600	FBgn0028958	CG4778
kirre	FBgn0028369	FBgn0028745	CG3653
Syt4	FBgn0028400		CG10047
CG16857	FBgn0028482		CG16857
CG31705	FBgn0028490	FBgn0051705,FBgn0063626	CG31705	CG6528
cenG1A	FBgn0028509	FBgn0032534,FBgn0027879,FBgn0040976,FBgn0051811	CG31811	CG7982,CG16867,CG16866
CG5888	FBgn0028523		CG5888
qtc	FBgn0028572	FBgn0031679	CG14039
Vha100-1	FBgn0028671	FBgn0027533	CG1709
CG15270	FBgn0028879		CG15270
seq	FBgn0028991	FBgn0033803,FBgn0033804,FBgn0064120,FBgn0002074,FBgn0061357	CG32904	CG4055,CG4037,CG17724
onecut	FBgn0028996	FBgn0039913	CG1922
nerfin-1	FBgn0028999	FBgn0035177	CG13906
hbs	FBgn0029082	FBgn0033991,FBgn0064179	CG7449
SoxN	FBgn0029123	FBgn0010277,FBgn0032070	CG18024
tyn	FBgn0029128	FBgn0039991,FBgn0069979,FBgn0069980	CG17131
NtR	FBgn0029147	FBgn0034698,FBgn0044797	CG6698
CG3603	FBgn0029648	FBgn0062963	CG3603
CG3556	FBgn0029708		CG3556
SK	FBgn0029761	FBgn0029758,FBgn0029760,FBgn0062493	CG10706	CG4179,CG12733
CG15765	FBgn0029814		CG15765
CG5937	FBgn0029834		CG5937
CG5921	FBgn0029835		CG5921
CG3823	FBgn0029863		CG3823
CG15894	FBgn0029864		CG15894
CG4586	FBgn0029924		CG4586
CG1444	FBgn0029975		CG1444
Gbeta5	FBgn0030011		CG10763
CG1440	FBgn0030038		CG1440
CG12075	FBgn0030065		CG12075
CG9689	FBgn0030159	FBgn0062505	CG9689
CG9691	FBgn0030160	FBgn0062958	CG9691
CG15312	FBgn0030174		CG15312
CG2898	FBgn0030195		CG2898
Rph	FBgn0030230		CG11556
CG15207	FBgn0030248		CG15207
CG11203	FBgn0030249		CG11203
CG2556	FBgn0030396		CG2556
CG3812	FBgn0030421		CG3812
CG15756	FBgn0030493		CG15756
CG11071	FBgn0030532		CG11071
CG9503	FBgn0030598		CG9503
hiw	FBgn0030600	FBgn0030604,FBgn0052592	CG32592	CG9049,CG9041
CG9095	FBgn0030617		CG9095
CG9919	FBgn0030742		CG9919
CG6847	FBgn0030884		CG6847
Pvf1	FBgn0030964	FBgn0044470,FBgn0029073	CG7103
Mec2	FBgn0030993		CG7635
CG14234	FBgn0031065		CG14234
CG14621	FBgn0031183		CG14621
CG17075	FBgn0031239		CG17075
CG4133	FBgn0031257		CG4133
CG17224	FBgn0031489		CG17224
CG17264	FBgn0031490		CG17264
pgant2	FBgn0031530		CG3254
CG15630	FBgn0031627		CG15630	CG31970
CG8965	FBgn0031745		CG8965
CG9150	FBgn0031775		CG9150
CG14535	FBgn0031955		CG14535
Pvr	FBgn0032006		CG8222
Oatp30B	FBgn0032123		CG3811
CG5375	FBgn0032221		CG5375
CG5022	FBgn0032225		CG5022
lft	FBgn0032230		CG13139
CG5337	FBgn0032249		CG5337
CG17124	FBgn0032297	FBgn0062210	CG17124
CG13284	FBgn0032614		CG13284
beat-IIIc	FBgn0032629	FBgn0032630,FBgn0061407	CG15138	CG6365
Lrch	FBgn0032633		CG6860
CG5758	FBgn0032666		CG5758
Side	FBgn0032741		CG10446
CG10137	FBgn0032800		CG10137
CG13082	FBgn0032803		CG13082
CG9317	FBgn0032879		CG9317
CG9335	FBgn0032895	FBgn0063141	CG9335
nrv3	FBgn0032946		CG8663
CG14471	FBgn0033049		CG14471
Tsp42Ej	FBgn0033132		CG12143
Tsp42El	FBgn0033134	FBgn0027716	CG12840
CG1850	FBgn0033154		CG1850
Dscam	FBgn0033159	FBgn0004124,FBgn0010604	CG17800
CG14762	FBgn0033250		CG14762
Obp44a	FBgn0033268	FBgn0026297	CG2297
CG8213	FBgn0033359		CG8213
CG8046	FBgn0033388		CG8046
hebe	FBgn0033448		CG1623
egr	FBgn0033483	FBgn0062838,FBgn0064801	CG12919
CG2269	FBgn0033484	FBgn0062218	CG2269
pyr	FBgn0033649		CG13194
ths	FBgn0033652		CG12443
Sobp	FBgn0033654		CG8991
CG17739	FBgn0033710	FBgn0045919	CG17739
CG8501	FBgn0033724		CG8501
Sans	FBgn0033785		CG13320
CG6329	FBgn0033872		CG6329
Arc1	FBgn0033926	FBgn0045908,FBgn0045910,FBgn0045912,FBgn0045913,FBgn0045923	CG12505
CG17386	FBgn0033936		CG17386
CG10253	FBgn0033983		CG10253
Ir51a	FBgn0033997		CR12953	CG12953
SP2353	FBgn0034070	FBgn0063254	CG8403
CG5065	FBgn0034145		CG5065
unc-104	FBgn0034155		CG8566
veil	FBgn0034225	FBgn0028966	CG4827
CG10936	FBgn0034253		CG10936
swi2	FBgn0034262		CG14485
CG5756	FBgn0034301		CG5756
CG15097	FBgn0034396		CG15097
CG15117	FBgn0034417		CG15117
CG9416	FBgn0034438		CG9416
CG15905	FBgn0034462		CG15905
CG13868	FBgn0034501	FBgn0045891	CG13868
CG11073	FBgn0034693		CG11073
Liprin-gamma	FBgn0034720		CG11206
CG13532	FBgn0034788		CG13532
Pde8	FBgn0034886		CG5411
CG3257	FBgn0034978	FBgn0027764	CG3257
CG13875	FBgn0035104		CG13875
CG13894	FBgn0035157		CG13894
CG13908	FBgn0035178		CG13908
CG12038	FBgn0035179		CG12038
CG9134	FBgn0035199		CG9134
CG13928	FBgn0035246		CG13928
CG7991	FBgn0035260		CG7991
CG13937	FBgn0035287		CG13937
CG5687	FBgn0035293	FBgn0027683	CG5687
CG33232	FBgn0035347	FBgn0035345,FBgn0053232	CG33232	CG1141,CG16764
Cht7	FBgn0035398		CG1869
CG1273	FBgn0035522		CG1273
DOR	FBgn0035542		CG11347
Gef64C	FBgn0035574	FBgn0035573,FBgn0052239,FBgn0062671	CG32239	CG13710,CG13709
Blimp-1	FBgn0035625		CG5249
Cralbp	FBgn0035636		CG10546
CG13288	FBgn0035648		CG13288
CG10479	FBgn0035656		CG10479
CG13293	FBgn0035677		CG13293
tow	FBgn0035719		CG14821
CG8596	FBgn0035767		CG8596
CG6765	FBgn0035903		CG6765
CG5653	FBgn0035943		CG5653
CG3408	FBgn0036008		CG3408
GlcAT-P	FBgn0036144		CG6207
chrb	FBgn0036165	FBgn0046799,FBgn0025947	CG7533
CG6024	FBgn0036202		CG6024
CG10089	FBgn0036369		CG10089
CG7906	FBgn0036417		CG7906
CG4914	FBgn0036436		CG4914
CG17839	FBgn0036454		CG17839
sff	FBgn0036544		CG6114
CG4950	FBgn0036587		CG4950
Oatp74D	FBgn0036732		CG7571
MYPT-75D	FBgn0036801		CG6896
CG14073	FBgn0036814		CG14073
CG3961	FBgn0036821		CG3961
CG7646	FBgn0036926	FBgn0025545,FBgn0062911	CG7646
CG5282	FBgn0036986		CG5282
CG3618	FBgn0037028		CG3618
CG10508	FBgn0037060		CG10508
CG7166	FBgn0037107		CG7166
CG14636	FBgn0037217		CG14636
CG1090	FBgn0037238		CG1090
kat-60L1	FBgn0037375		CG1193
Osi24	FBgn0037409		CG15589
CG10098	FBgn0037472		CG10098
CG17816	FBgn0037525		CG17816
CG9801	FBgn0037623		CG9801
CG11966	FBgn0037645		CG11966
CG8420	FBgn0037664	FBgn0044694	CG8420
St2	FBgn0037665		CG16733
CG9363	FBgn0037697		CG9363
CG12950	FBgn0037736		CG12950
CG8500	FBgn0037754		CG8500
CG12814	FBgn0037796	FBgn0040542	CG12814	CG12815
CG4596	FBgn0037849		CG4596
HisCl1	FBgn0037950		CG14723
Cad88C	FBgn0038247		CG3389
dpr9	FBgn0038282	FBgn0051114,FBgn0038283,FBgn0038284,FBgn0053485,FBgn0063286	CG33485	CG31114,CG12601,CG14863,CG14862
CG5399	FBgn0038353		CG5399
CG5873	FBgn0038511		CG5873
CG7675	FBgn0038610		CG7675
unc79	FBgn0038693	FBgn0046448,FBgn0045876	CG5237
CG6184	FBgn0038725		CG6184
CG13409	FBgn0038926		CG13409
Nrx-1	FBgn0038975		CG7050
CG5346	FBgn0038981		CG5346
CG4723	FBgn0039023		CG4723
CG13830	FBgn0039054		CG13830
CG4374	FBgn0039078		CG4374
Rootletin	FBgn0039152		CG6129
Bili	FBgn0039282		CG11848
danr	FBgn0039283		CG13651
dan	FBgn0039286		CG11849
Cad96Cb	FBgn0039294	FBgn0039295	CG13664	CG10421
CHKov2	FBgn0039328		CG10675
Cpr97Ea	FBgn0039480		CG6131
CG5639	FBgn0039527		CG5639
CG9989	FBgn0039593		CG9989
CG14516	FBgn0039640		CG14516
neo	FBgn0039704		CG7802
CG15522	FBgn0039723		CG15522
Tace	FBgn0039734		CG7908
CG11498	FBgn0039749		CG11498
Spn100A	FBgn0039795		CG1342
CG15544	FBgn0039804		CG15544
CG12071	FBgn0039808		CG12071
mey	FBgn0039851		CG12063
nyo	FBgn0039852	FBgn0025950	CG1499
RhoGAP100F	FBgn0039883		CG1976
CG1909	FBgn0039911		CG1909
CG9935	FBgn0039916		CG9935
CG11155	FBgn0039927		CG11155
lectin-28C	FBgn0040099	FBgn0031956	CG7106
Aplip1	FBgn0040281	FBgn0026251,FBgn0035188,FBgn0020447	CG1200
CG11638	FBgn0040351	FBgn0029553	CG11638
CG11382	FBgn0040367	FBgn0029570	CG11382
PsGEF	FBgn0040387	FBgn0029616,FBgn0040386	CG14045
Unc-76	FBgn0040395	FBgn0028355,FBgn0029598,FBgn0042171,FBgn0047315,FBgn0029063,FBgn0026690,FBgn0027210,FBgn0027224	CG3981	CG18851
CG3655	FBgn0040397	FBgn0029557	CG3655
Dip3	FBgn0040465	FBgn0034302,FBgn0062195	CG12767
robo3	FBgn0041097	FBgn0031328,FBgn0031330	CG5423	CG14345
TepI	FBgn0041183	FBgn0028934,FBgn0032575	CG18096
cpx	FBgn0041605	FBgn0052490,FBgn0063217,FBgn0063605,FBgn0064822,FBgn0064830	CG32490
rho-5	FBgn0041723	FBgn0053304,FBgn0032232	CG33304	CG5364
Tsp68C	FBgn0043550	FBgn0052136	CG32136
Ilp6	FBgn0044047	FBgn0029612	CG14049
metro	FBgn0050021	FBgn0033585,FBgn0033586	CG30021	CG18338,CG13219
CG30101	FBgn0050101	FBgn0034211,FBgn0034212	CG30101	CG15901,CG6564
CG30419	FBgn0050419	FBgn0034991,FBgn0034992	CG30419	CG13573,CG13572
CG30460	FBgn0050460	FBgn0034188,FBgn0034189,FBgn0044633	CG30460	CG15607,CG15608
CG30463	FBgn0050463	FBgn0034148,FBgn0034149,FBgn0034150	CG30463	CG15713,CG8463,CG8456
CG30497	FBgn0050497	FBgn0033218,FBgn0033219,FBgn0045786,FBgn0045081,FBgn0062190	CG30497	CG1383,CG1557,CG30947
CG31030	FBgn0051030	FBgn0039750,FBgn0027669,FBgn0064841	CG31030	CG2176
CG31038	FBgn0051038	FBgn0039716,FBgn0039717	CG31038	CG7854,CG15512
tau	FBgn0051057	FBgn0039533,FBgn0039535,FBgn0063056	CG31057	CG12881,CG5606
CG31076	FBgn0051076	FBgn0039468	CG31076	CG6309
RabX4	FBgn0051118	FBgn0039231	CG31118	CG13638
CG31176	FBgn0051176	FBgn0038896,FBgn0038895,FBgn0044453	CG31176	CG6328,CG15495
CG31221	FBgn0051221	FBgn0040570,FBgn0038707,FBgn0064956,FBgn0027710	CG31221	CG7237,CG11625
CG31291	FBgn0051291	FBgn0038382,FBgn0038383	CG31291	CG5552,CG14878
Jupiter	FBgn0051363	FBgn0042108,FBgn0037919,FBgn0042109,FBgn0063691,FBgn0064799,FBgn0064919,FBgn0064972,FBgn0045776,FBgn0025976,FBgn0044704	CG31363	CG17238,CG18763,CG18762
CG31547	FBgn0051547	FBgn0037335,FBgn0040680	CG31547	CG2509,CG10544
CG31559	FBgn0051559	FBgn0037403,FBgn0037404	CG31559	CG15584,CG11461
CG31619	FBgn0051619	FBgn0032958,FBgn0040517,FBgn0032959	CG31619	CG2131,CG2122,CG13236
sens-2	FBgn0051632	FBgn0031862,FBgn0031863	CG31632	CG17373,CG11243
stai	FBgn0051641	FBgn0026568,FBgn0031780	CG31641	CG5981
CG31642	FBgn0051642	FBgn0031780	CG31642	CG5981
pog	FBgn0051660	FBgn0031641,FBgn0031642,FBgn0046563,FBgn0046564	CG31660	CG11923,CG11925
Trim9	FBgn0051721	FBgn0032267,FBgn0032270	CG31721	CG6256,CG13145
CG31777	FBgn0051777	FBgn0031565,FBgn0063620	CG31777
CG32017	FBgn0052017		CG32017
CG32039	FBgn0052039	FBgn0063077,FBgn0045835	CG32039
CG32082	FBgn0052082	FBgn0036140,FBgn0062175	CG32082	CG7624
CG32137	FBgn0052137	FBgn0036387,FBgn0036388	CG32137	CG17366,CG17365
CR32205	FBgn0052205	FBgn0064855	CR32205
gogo	FBgn0052227	FBgn0036961,FBgn0036963	CG32227	CG13817,CG13815
CG32354	FBgn0052354	FBgn0035893,FBgn0040830,FBgn0040829,FBgn0025695	CG32354	CG17355,CG7159,CG7027
shep	FBgn0052423	FBgn0035595,FBgn0035597,FBgn0035599,FBgn0062425,FBgn0063142,FBgn0027668,FBgn0046389,FBgn0062176	CG32423	CG10668,CG10649,CG10647
CG32521	FBgn0052521	FBgn0031165,FBgn0031166	CG32521	CG1735,CG1726
CG32638	FBgn0052638		CG32638
X11Lbeta	FBgn0052677	FBgn0030225,FBgn0030226	CG32677	CG1861,CG1852
CG32681	FBgn0052681		CG32681
CG32686	FBgn0052686	FBgn0063304,FBgn0066052	CG32686
CG32699	FBgn0052699	FBgn0030138,FBgn0040935,FBgn0030139	CG32699	CG2996,CG15318,CG18535
CG32813	FBgn0052813	FBgn0040894,FBgn0029576,FBgn0045875	CG32813	CG14771,CG11446
CG32815	FBgn0052815	FBgn0042153,FBgn0029544	CG32815	CG18830,CG16994
NLaz	FBgn0053126	FBgn0031336,FBgn0063669	CG33126	CG16933
Ddr	FBgn0053531	FBgn0031793,FBgn0031794,FBgn0031795,FBgn0031796,FBgn0031797	CG33531	CG9488,CG13985,CG11573,CG13984,CG9490
Rim	FBgn0053547	FBgn0038556,FBgn0038559,FBgn0038557	CG33547	CG7301,CG7305,CG7321
Caps	FBgn0053653	FBgn0040483,FBgn0027577,FBgn0040042	CG33653	CG18026,CG17881,CG40477
CG33988	FBgn0053988	FBgn0035053,FBgn0035052,FBgn0035051	CG33988	CG18510,CG13596,CG13595
tmod	FBgn0082582	FBgn0011716,FBgn0039785,FBgn0039786,FBgn0010731	CG1539	CG15540,CG11493
CG17672	FBgn0083978	FBgn0014027,FBgn0036339,FBgn0011809,FBgn0064825	CG17672	CG11271,CG34142
CG34276	FBgn0085305		CG34276	CG5470
CG34296	FBgn0085325		CG34296
CG34306	FBgn0085335		CG34306
CG34347	FBgn0085376	FBgn0039841,FBgn0039842	CG34347	CG11339,CG15566
CG34350	FBgn0085379	FBgn0033361,FBgn0033360	CG34350	CG8181,CG11824
Dgk	FBgn0085390	FBgn0033230,FBgn0004568,FBgn0042192	CG34361	CG12820,CG18654,CG1535
Rapgap1	FBgn0085403	FBgn0014015,FBgn0031922,FBgn0040955,FBgn0053529	CG34374	CG13789,CG6682,CG13790,CG33529
dpr12	FBgn0085414	FBgn0040847,FBgn0033044	CG34385	CG7796,CG14469
Epac	FBgn0085421	FBgn0033103,FBgn0033102	CG34392	CG15235,CG3427
fne	FBgn0086675	FBgn0047242,FBgn0040222,FBgn0030436,FBgn0045795,FBgn0052646,FBgn0063046	CG4396	CR32646
jeb	FBgn0086677	FBgn0033681,FBgn0040761,FBgn0022161,FBgn0050040,FBgn0065792	CG30040	CG13182,CG13180
sls	FBgn0086906	FBgn0003432,FBgn0010396,FBgn0035301,FBgn0002186,FBgn0010850,FBgn0011512,FBgn0015898,FBgn0020409,FBgn0024279,FBgn0035302,FBgn0042183,FBgn0028238	CG1915	CG18242,CG18857,CG18245
bbg	FBgn0087007	FBgn0036425,FBgn0036424,FBgn0024488	CG42230	CG9587,CG9598
rdo	FBgn0243486	FBgn0032661,FBgn0003220	CG15151
futsch	FBgn0259108	FBgn0029577,FBgn0015390,FBgn0025392,FBgn0029578,FBgn0085416,FBgn0243483	CG34387	CG14772,CG3064
CG42251	FBgn0259109	FBgn0052653,FBgn0030397,FBgn0046808	CG42251	CG32653,CG11146
CG42268	FBgn0259163	FBgn0052044,FBgn0052046,FBgn0036041,FBgn0036042	CG42268	CG32044,CG32046,CG6740,CG14170
rn	FBgn0259172	FBgn0003263,FBgn0052467,FBgn0037494,FBgn0037495,FBgn0037496,FBgn0037497,FBgn0003269,FBgn0052466	CG42277	CG32466,CG32467,CG10040,CG14603,CG14600,CG14601
CG42324	FBgn0259224	FBgn0035450,FBgn0035451	CG42324	CG14972,CG14973
CG42326	FBgn0259226	FBgn0033306,FBgn0033305	CG42326	CG14747,CG14748
CG42337	FBgn0259239	FBgn0037053,FBgn0037052	CG42337	CG12976,CG12977
brp	FBgn0259246	FBgn0033418,FBgn0033419,FBgn0050336,FBgn0050337,FBgn0033420,FBgn0083982,FBgn0086376,FBgn0027377	CG42344	CG12932,CG30336,CG30337,CG34146,CG1931,CG12933
Mob2	FBgn0259481	FBgn0036172,FBgn0036171,FBgn0046795,FBgn0043834,FBgn0083174	CG11711	CG11712
Ca-beta	FBgn0259822	FBgn0015608,FBgn0032351,FBgn0032352,FBgn0053305,FBgn0032353	CG42403	CG6320,CG33305,CG14922,CG14923
CG42404	FBgn0259823	FBgn0038310,FBgn0051154,FBgn0062882,FBgn0083964	CG42404	CG4285,CG34128,CG31154
nimC1	FBgn0259896	FBgn0028545,FBgn0027847,FBgn0083073	CG8942
2004-09-01	FBgn0259923	FBgn0030772,FBgn0026362	CG9699
CG42458	FBgn0259935	FBgn0035784,FBgn0053277,FBgn0053279	CG42458	CG33277,CG33279,CG18656
CG42492	FBgn0259994	FBgn0040914,FBgn0029779,FBgn0044695	CG42492	CG17761,CG11473
elav	FBgn0260400	FBgn0000570,FBgn0040177,FBgn0040203,FBgn0026157	CG4262
CG14042	FBgn0260451	FBgn0040280,FBgn0031671,FBgn0031672,FBgn0063746,FBgn0045318	CG14042	CG14041
mp	FBgn0260660	FBgn0035729,FBgn0053171,FBgn0035731,FBgn0035732	CG42543	CG8647,CG33171,CG14822,CG8645
2mit	FBgn0260793	FBgn0038120,FBgn0038119	CG42573	CG10148,CG17319
Ir76a	FBgn0260874	FBgn0036907,FBgn0085286	CG42584	CG8533,CG34257
Rbp6	FBgn0260943	FBgn0052169,FBgn0036699,FBgn0036700,FBgn0036701,FBgn0063045,FBgn0010260	CG32169	CG6573,CG14056,CG14055
stj	FBgn0261041	FBgn0033870,FBgn0021940	CG12295
Dscam3	FBgn0261046	FBgn0051190,FBgn0038513,FBgn0038514,FBgn0250794	CG31190	CG8106,CG12536
Sytbeta	FBgn0261090	FBgn0040807,FBgn0036464,FBgn0259235,FBgn0261088,FBgn0084189,FBgn0044815	CG42333	CG13462,CG3020
inaE	FBgn0261244	FBgn0053174,FBgn0030523,FBgn0030526,FBgn0040866,FBgn0030527,FBgn0052630,FBgn0001264	CG33174	CG11102,CG11096,CG15761,CG11104,CG32630
Fhos	FBgn0261259	FBgn0040229,FBgn0052030,FBgn0035925,FBgn0035927,FBgn0052025	CG42610	CG32025,CG32030,CG5797,CG5775
plx	FBgn0261261	FBgn0037366,FBgn0004879,FBgn0083958	CG42612	CG14674,CG1093,CG34122
CG3638	FBgn0261444	FBgn0026875,FBgn0070027	CG3638
NT1	FBgn0261526	FBgn0052244,FBgn0052242,FBgn0035556,FBgn0087009,FBgn0260813,FBgn0260984,FBgn0084557	CG42576	CG32244,CG32242,CG18318
CG42663	FBgn0261545	FBgn0033771,FBgn0033772,FBgn0040756,FBgn0062877	CG42663	CG18356,CG12488,CG13486
salm	FBgn0261648	FBgn0004579,FBgn0010546,FBgn0259600	CG6464
tinc	FBgn0261649	FBgn0051246,FBgn0038554,FBgn0038553,FBgn0038555,FBgn0051247,FBgn0062837	CG31247	CG31246,CG7723,CG14320,CG14319
Ank2	FBgn0261788	FBgn0017645,FBgn0035808,FBgn0052375,FBgn0052377,FBgn0035809,FBgn0035810,FBgn0042181,FBgn0083957,FBgn0083993,FBgn0085445,FBgn0261687	CG42734	CG32375,CG7462,CG18768,CG32377,CG34121,CG34158,CG34416,CG7493,CG18227,CG18025,CG32373
kcc	FBgn0261794	FBgn0025698,FBgn0034929,FBgn0034930,FBgn0086754,FBgn0027189,FBgn0066124	CG5594	CG2768
CG42788	FBgn0261859	FBgn0038289,FBgn0051304,FBgn0038287,FBgn0038288,FBgn0061647	CG42788	CG6934,CG31304,CG6960,CG18442
Glut1	FBgn0261914	FBgn0025593,FBgn0028221	CG1086
CG42807	FBgn0261989	FBgn0033857,FBgn0033858,FBgn0064931	CG42807	CG13335,CG6183
Csk	FBgn0262081	FBgn0037925,FBgn0052852,FBgn0023017,FBgn0024519,FBgn0086688,FBgn0086903,FBgn0259217,FBgn0041155	CG42317	CG17309,CG32852
f	FBgn0262111	FBgn0000630,FBgn0030835	CG42864	CG12996,CG5424
IntS3	FBgn0262117	FBgn0039997,FBgn0022283,FBgn0067367,FBgn0067370	CG17665
nrm	FBgn0262509	FBgn0005629,FBgn0052458,FBgn0084015	CG43079	CG8779,CG32458,CG41452
Tmhs	FBgn0262624	FBgn0035289,FBgn0002181	CG12026
Src64B	FBgn0262733	FBgn0003501,FBgn0022792,FBgn0035561,FBgn0086537	CG7524
Fas1	FBgn0262742	FBgn0000634,FBgn0026839,FBgn0086555	CG6588
CG43347	FBgn0263072	FBgn0030220,FBgn0030219,FBgn0047037	CG43347	CG15295,CG9817
CG43340	FBgn0263077	FBgn0027604,FBgn0050492,FBgn0033197,FBgn0033198,FBgn0040781,FBgn0063175,FBgn0050494,FBgn0263045	CG43340	CG30492,CG30494,CG17984,CG17983,CG2088
CG43338	FBgn0263079	FBgn0051790,FBgn0032695,FBgn0086682,FBgn0261350,FBgn0263043	CG43338	CG31790,CG42627,CG15165
mamo	FBgn0263115	FBgn0052606,FBgn0030535,FBgn0052611,FBgn0030533,FBgn0030534,FBgn0085375	CG34346	CG32606,CG11072,CG32611,CG11082,CG11075
CG34377	FBgn0263117	FBgn0040585,FBgn0038940,FBgn0038939,FBgn0040584,FBgn0085406	CG34377	CG13858,CG13859,CG13860,CG13861
Dscam2	FBgn0263218	FBgn0052387,FBgn0052389,FBgn0035747,FBgn0035748,FBgn0035749,FBgn0063359,FBgn0250790,FBgn0259141	CG42256	CG32387,CG32389,CG17742,CG8618,CG14828,CG8619
SP1029	FBgn0263236	FBgn0040282,FBgn0039658,FBgn0014996	CG11956
sel	FBgn0263260	FBgn0033477,FBgn0069083	CG12918
Myo10A	FBgn0263705	FBgn0030252,FBgn0030254,FBgn0030255	CG43657	CG2174,CG16922,CG2136
cpo	FBgn0263995	FBgn0000363,FBgn0038561,FBgn0038562,FBgn0011025,FBgn0011358,FBgn0011368,FBgn0011405,FBgn0011416,FBgn0011503,FBgn0038560,FBgn0051243,FBgn0063288,FBgn0066121,FBgn0259934	CG43738	CG31243,CG42457,CG12349,CG18435,CG18434
Hmx	FBgn0264005	FBgn0014858,FBgn0038520,FBgn0038522,FBgn0038521,FBgn0085448	CG43748	CG5829,CG5832,CG18139,CG34419
CG43749	FBgn0264006	FBgn0036384,FBgn0036383,FBgn0052131,FBgn0052132,FBgn0043542,FBgn0085429	CG43749	CG17368,CG8760,CG32131,CG32132,CG34400
para	FBgn0264255	FBgn0003036,FBgn0001727,FBgn0003320,FBgn0260993,FBgn0002980,FBgn0000231	CG9907
Ca-alpha1T	FBgn0264386	FBgn0029846,FBgn0029844,FBgn0029845,FBgn0041343	CG15899	CG4222,CG12544
CG43861	FBgn0264443	FBgn0032838,FBgn0040995	CG43861	CG13966,CG12508
CG43867	FBgn0264449	FBgn0025623,FBgn0029538,FBgn0029537,FBgn0025622,FBgn0259100	CG43867	CG12467,CG14632,CG14633,CG42248
Eip93F	FBgn0264490	FBgn0013948,FBgn0038920,FBgn0066001,FBgn0013585	CG18389
rdx	FBgn0264493	FBgn0038192,FBgn0038193,FBgn0044329,FBgn0061865,FBgn0004722,FBgn0010801,FBgn0011314,FBgn0011366,FBgn0086364,FBgn0026625,FBgn0002364,FBgn0028076,FBgn0262907	CG12537	CG9924,CG10235

## Sheet: sig.up.genes
ade3	FBgn0000053	FBgn0051628,FBgn0063628	CG31628	CG8761
Fbp1	FBgn0000639		CG17285
Fbp2	FBgn0000640		CG3763
dup	FBgn0000996	FBgn0004160,FBgn0022220,FBgn0034016,FBgn0063791	CG8171
ftz-f1	FBgn0001078	FBgn0010807,FBgn0040788	CG4059	CG13378
fzy	FBgn0001086		CG4274
sti	FBgn0002466	FBgn0036295,FBgn0062046	CG10522
Lsp1beta	FBgn0002563		CG4178
Lsp1gamma	FBgn0002564		CG6821
Lsp2	FBgn0002565	FBgn0036251	CG6806	CG11538
Men	FBgn0002719	FBgn0038081,FBgn0062124	CG10120
Mlc1	FBgn0002772		CG5596
Mlc2	FBgn0002773		CG2184
ncd	FBgn0002924	FBgn0010880	CG7831
Pepck	FBgn0003067		CG17725	CG10924
tld	FBgn0003719		CG6868
GlyP	FBgn0004507	FBgn0027859,FBgn0063790	CG7254
fru	FBgn0004652	FBgn0038624,FBgn0000728,FBgn0001076,FBgn0012048,FBgn0038623,FBgn0038625	CG14307	CG7689,CG7690,CG7688
tok	FBgn0004885		CG6863
mus209	FBgn0005655	FBgn0002895,FBgn0003045,FBgn0004700,FBgn0010513,FBgn0010677	CG9193
DNApol-alpha73	FBgn0005696		CG5923
Cks30A	FBgn0010314	FBgn0003235	CG3738
Sip1	FBgn0010620	FBgn0034209	CG10939
ken	FBgn0011236	FBgn0010464,FBgn0010525,FBgn0024882,FBgn0020522	CG5575
l(2)efl	FBgn0011296	FBgn0011779	CG4533
Mlh1	FBgn0011659		CG11482
pav	FBgn0011692	FBgn0022345	CG1258
RnrL	FBgn0011703	FBgn0022117,FBgn0026773	CG5371
RnrS	FBgn0011704	FBgn0062214	CG8975
Mcm2	FBgn0014861	FBgn0011511	CG7538
Cyp6a17	FBgn0015714	FBgn0033977	CG10241
dah	FBgn0015926	FBgn0015590	CG6157
dpa	FBgn0015929	FBgn0004127	CG1616
vri	FBgn0016076	FBgn0001927,FBgn0002670	CG14029
Mcm5	FBgn0017577		CG4082
Mcm7	FBgn0020633	FBgn0025980	CG4978
dnk	FBgn0022338		CG5452
Tsf1	FBgn0022355	FBgn0025536	CG6186
ial	FBgn0024227		CG6620
Mcm3	FBgn0024332	FBgn0020632	CG4206
Ts	FBgn0024920		CG3181
Mcm6	FBgn0025815	FBgn0000821	CG4039
jim	FBgn0027339	FBgn0016051,FBgn0024201,FBgn0037192,FBgn0064775	CG11352
spd-2	FBgn0027500	FBgn0014928	CG17286
CG8740	FBgn0027585		CG8740
msb1l	FBgn0027949		CG10364
pigs	FBgn0029881		CG3973
CG2233	FBgn0029990		CG2233
feo	FBgn0030241	FBgn0001477	CG11207
BthD	FBgn0030501		CG11177
CG12708	FBgn0030666		CG12708
CG9572	FBgn0031089		CG9572
CG9576	FBgn0031091		CG9576
CG13690	FBgn0031252		CG13690
sip2	FBgn0031878		CG9188
CG6739	FBgn0031926		CG6739
spz3	FBgn0031959	FBgn0031960	CG7104	CG14533
fon	FBgn0032773		CG15825
CG17549	FBgn0032774		CG17549
CG10237	FBgn0032783		CG10237
RPA2	FBgn0032906		CG9273
CG11125	FBgn0033174		CG11125
CG8170	FBgn0033365		CG8170
CG1648	FBgn0033446		CG1648
CG8547	FBgn0033919		CG8547
CG11275	FBgn0034706		CG11275
CG11594	FBgn0035484		CG11594
Tektin-C	FBgn0035638		CG10541
Pole2	FBgn0035644		CG10489
CG7213	FBgn0035861		CG7213
CG6767	FBgn0036030		CG6767
toe	FBgn0036285	FBgn0046345	CG10704
Poc1	FBgn0036354		CG10191
Msh6	FBgn0036486		CG7003
CG17032	FBgn0036547		CG17032
CG13032	FBgn0036652		CG13032
CG14059	FBgn0036690		CG14059
CG13731	FBgn0036717		CG13731
Cpr78E	FBgn0037114	FBgn0063114	CG7160
CG12268	FBgn0039131		CG12268
CG5455	FBgn0039430		CG5455
Obp99b	FBgn0039685	FBgn0063111,FBgn0064137	CG7592
CG12643	FBgn0040942		CG12643
Slbp	FBgn0041186	FBgn0039643	CG11886
CG32165	FBgn0042178	FBgn0036645,FBgn0014929	CG32165	CG18218,CG18861
Gr64a	FBgn0045479	FBgn0041217,FBgn0035485,FBgn0052261	CG32261	CG14986
CG31475	FBgn0051475	FBgn0038687,FBgn0038688	CG31475	CG14281,CG3768
Gr64f	FBgn0052255	FBgn0045475,FBgn0035487,FBgn0045480	CG32255	CG14988
pncr002:3R	FBgn0063127	FBgn0053938	CR33938
Zasp52	FBgn0083919	FBgn0050084,FBgn0034044,FBgn0034042,FBgn0034043	CG30084	CG8242,CG12969,CG12968
CG34166	FBgn0085195		CG34166	CG15281
CG34227	FBgn0085256		CG34227	CG7738
CG34357	FBgn0085386	FBgn0037259,FBgn0037258,FBgn0037257,FBgn0037256,FBgn0084028	CG34357	CG14652,CG12585,CG9783,CG41467,CG12584
Rfabg	FBgn0087002	FBgn0016724,FBgn0021778	CG11064
dUTPase	FBgn0250837	FBgn0027890,FBgn0013349,FBgn0066921	CG4584
bora	FBgn0259791	FBgn0036800,FBgn0064189	CG6897
CG42575	FBgn0260795	FBgn0052078,FBgn0036137	CG42575	CR32078,CG7628
RfC4	FBgn0260985	FBgn0015287,FBgn0043808,FBgn0004708,FBgn0026776,FBgn0002460	CG14999
Incenp	FBgn0260991	FBgn0033156,FBgn0062193,FBgn0002666	CG12165
CG9932	FBgn0262160	FBgn0032469,FBgn0043346	CG9932
Dscam4	FBgn0263219	FBgn0040831,FBgn0035862,FBgn0035863,FBgn0035864,FBgn0053274,FBgn0250795,FBgn0259232	CG42330	CG13672,CG33274,CG7060,CG18630
Ada2a	FBgn0263738	FBgn0051318,FBgn0038591,FBgn0053520,FBgn0062038	CG43663	CG7150,CG31318,CG33520
ab	FBgn0264442	FBgn0000011,FBgn0052830,FBgn0013436,FBgn0022233,FBgn0259599,FBgn0259750	CG43860	CG4807,CG32830
