# Supplementary material for: Nuclear receptors connect progenitor transcription factors to cell cycle control
Source: Sci Rep. 2017 Jul 7;7:4845. doi: 10.1038/s41598-017-04936-7 (PMC5501803; doi:10.1038/s41598-017-04936-7)
Supplement: Supplementary file 3 — Supplementary Table 2 [file 41598_2017_4936_MOESM3_ESM.xls]

## Sheet: res_HTH_CTXpeaks_with_Janelia.t
Region ID	Relation to Gene id		Peak Location					DESeq results on open chromatin activity
region id	Gene id	chr region	start region	end region	region id	baseMean	baseMeanA	baseMeanB	foldChange	log2FoldChange	pval	padj	Janelia Lines overlapping
chr2R-reg712		chr2R	936886	938125	chr2R-reg712	198.396	19.1443	377.648	19.7264	4.30206	4.14e-31	4.38e-27
chrX-reg9009	nAcRalpha-7E	chrX	8189824	8190717	chrX-reg9009	233.968	29.9746	437.961	14.6111	3.86899	7.12e-33	1.51e-28	chrX	8190353	8193398	GMR20E07
chr3R-reg9007	Hsp70Ba	chr3R	8293279	8294196	chr3R-reg9007	120.403	23.0681	217.738	9.43892	3.23862	2.11e-19	1.11e-15
chr4-reg1260		chr4	1279631	1302062	chr4-reg1260	185.902	37.2425	334.561	8.98332	3.16725	1.28e-21	8.99e-18
chr3R-reg22845	CG42503;Clbn;Mocs2	chr3R	20952785	20953279	chr3R-reg22845	134.431	28.1514	240.711	8.5506	3.09603	2.8e-19	1.18e-15
chrU-reg4365		chrU	7531255	7532689	chrU-reg4365	178.534	51.6648	305.404	5.91126	2.56347	7.98e-06	0.00411796
chr2R-reg1809		chr2R	2145362	2148083	chr2R-reg1809	179.662	68.3619	290.962	4.25621	2.08957	2.13e-12	7.52e-09
chrX-reg9007	nAcRalpha-7E	chrX	8187742	8188879	chrX-reg9007	876.834	359.173	1394.5	3.88252	1.95699	1.94e-06	0.00158001
chr3R-reg4215	CG43060	chr3R	3863842	3864839	chr3R-reg4215	114.442	46.9931	181.891	3.87059	1.95255	1.37e-09	3.21e-06	chr3R	3862535	3865065	GMR72E07	chr3R	3864239	3867277	GMR72D08
chr3L-reg61		chr3L	50422	51428	chr3L-reg61	248.117	111.219	385.016	3.46178	1.79151	0.0858895	0.440382
chr3L-reg17813	CG32164	chr3L	16595732	16596013	chr3L-reg17813	101.413	45.9576	156.869	3.41335	1.77119	9.51e-09	1.54e-05
chr2R-reg6770	Prx2540-1	chr2R	6311113	6312036	chr2R-reg6770	349.253	165.167	533.339	3.22909	1.69113	1.11e-11	3.35e-08
chr2L-reg2366	tRNA:CR31946	chr2L	2184861	2185548	chr2L-reg2366	131.312	64.3982	198.227	3.07814	1.62206	3.33e-05	0.0107227
chr2R-reg756		chr2R	994523	995823	chr2R-reg756	148.995	74.0838	223.905	3.02233	1.59566	3.48e-05	0.0107227
chr2L-reg4707	ft	chr2L	4210918	4211511	chr2L-reg4707	239.736	121.419	358.052	2.94889	1.56017	1.02e-08	1.54e-05
chrU-reg2582		chrU	4467964	4475580	chrU-reg2582	394.041	200.046	588.035	2.93949	1.55557	1.37e-10	3.61e-07
chr2L-reg23677		chr2L	21396979	21398641	chr2L-reg23677	296.458	154.986	437.93	2.82561	1.49856	7.94e-09	1.53e-05
chr2R-reg135		chr2R	159649	161175	chr2R-reg135	227.212	118.823	335.602	2.82439	1.49794	1.59e-08	2.23e-05
chr2R-reg1836		chr2R	2176135	2177322	chr2R-reg1836	169.877	90.7956	248.959	2.74197	1.45521	1.94e-07	0.000227935
chrU-reg2912		chrU	5288417	5303590	chrU-reg2912	13309.6	7150.78	19468.5	2.72257	1.44497	0.0140994	0.23111
chrX-reg20776		chrX	18570494	18572302	chrX-reg20776	217.236	116.792	317.681	2.72006	1.44364	1.44e-07	0.000183199
chr2R-reg5384	hig	chr2R	5118685	5119252	chr2R-reg5384	260.615	140.925	380.305	2.69863	1.43223	6.86e-09	1.45e-05
chr3L-reg22455	Pka-R1	chr3L	20815841	20816567	chr3L-reg22455	360.309	196.494	524.123	2.66737	1.41542	1.18e-05	0.00552976
chr3L-reg23155		chr3L	21479013	21480783	chr3L-reg23155	131.217	73.901	188.533	2.55116	1.35115	2.91e-05	0.0100914
chrX-reg5706	SK	chrX	5229307	5230882	chrX-reg5706	168.386	95.7948	240.977	2.51555	1.33088	0.00139708	0.0793627
chrX-reg6498	mab-21	chrX	5909509	5910164	chrX-reg6498	129.616	74.6887	184.542	2.47082	1.30499	2.35e-05	0.00912355
chr2R-reg2010		chr2R	2347660	2349296	chr2R-reg2010	113.747	66.484	161.009	2.42178	1.27607	2.74e-05	0.00998269
chrX-reg1950	CG3600	chrX	1844705	1845579	chrX-reg1950	337.67	200.582	474.758	2.3669	1.243	5.85e-06	0.0036411
chr2L-reg24900	lt	chr2L	22811904	22814979	chr2L-reg24900	180.235	107.398	253.073	2.3564	1.23658	5.83e-05	0.0146532
chr2R-reg3953	Optix	chr2R	3922982	3923689	chr2R-reg3953	200.236	119.72	280.751	2.34507	1.22963	2.11e-05	0.00876309	chr2R	3921979	3925614	GMR30B08
chr3R-reg29731		chr3R	27512865	27513729	chr3R-reg29731	182.404	109.885	254.924	2.31991	1.21407	1.57e-05	0.00678586
chr3R-reg15866	CG7720	chr3R	14613689	14614244	chr3R-reg15866	299.716	180.764	418.669	2.31611	1.21171	0.00835081	0.184127
chr3L-reg1664	rho	chr3L	1458245	1459039	chr3L-reg1664	238.746	144.254	333.238	2.31007	1.20794	0.000366008	0.040595	chr3L	1457705	1461693	GMR38H04
chrX-reg19278		chrX	17245799	17246744	chrX-reg19278	254.085	153.618	354.552	2.308	1.20665	3.9e-06	0.00284609	chrX	17243760	17247754	GMR81D04
chr2R-reg6531	Hr46	chr2R	6097612	6098317	chr2R-reg6531	162.522	98.4604	226.584	2.30127	1.20243	0.000316227	0.0390074	chr2R	6097173	6101095	GMR17E05
chr2R-reg15061	grh	chr2R	13722176	13723255	chr2R-reg15061	323.965	196.455	451.475	2.29812	1.20045	5.95e-07	0.000598927	chr2R	13722144	13723297	GMR43D01	chr2R	13722144	13723297	GMR43D01
chrX-reg14627	HDAC4	chrX	13168645	13169416	chrX-reg14627	247.14	149.907	344.373	2.29725	1.19991	0.00242363	0.106323
chr3L-reg15515	bbg	chr3L	14489476	14490275	chr3L-reg15515	211.405	128.231	294.579	2.29725	1.1999	0.0462255	0.355418
chr3L-reg18826	Eip74EF	chr3L	17602590	17603625	chr3L-reg18826	243.591	149.447	337.736	2.25991	1.17626	1.14e-05	0.00546444
chr2L-reg23680		chr2L	21401088	21402464	chr2L-reg23680	142.596	87.5902	197.603	2.25599	1.17376	0.000106328	0.0206266
chr3L-reg10004		chr3L	9294438	9295675	chr3L-reg10004	189.774	116.861	262.686	2.24785	1.16854	1.85e-05	0.00782885
chr2R-reg19031	CG30283;Egfr	chr2R	17429276	17430160	chr2R-reg19031	791.312	487.946	1094.68	2.24344	1.16571	0.00082296	0.061927	chr2R	17428573	17432570	GMR23C11
chr3L-reg58		chr3L	47564	48628	chr3L-reg58	141.714	87.5166	195.912	2.23857	1.16258	0.563804	0.826529
chr3L-reg11593		chr3L	10770780	10771722	chr3L-reg11593	566.468	350.485	782.452	2.23249	1.15865	5.2e-06	0.00354988
chr3L-reg6123		chr3L	5618042	5618937	chr3L-reg6123	306.739	190.529	422.949	2.21987	1.15047	1.23e-06	0.00108268
chr2R-reg6534	Hr46	chr2R	6100212	6101166	chr2R-reg6534	232.674	145.662	319.687	2.19472	1.13404	3.53e-05	0.0107227	chr2R	6097173	6101095	GMR17E05	chr2R	6100218	6103125	GMR16E12
chrX-reg6500	mab-21	chrX	5911114	5911829	chrX-reg6500	192.21	120.453	263.967	2.19145	1.13188	1.46e-05	0.00645314
chr3L-reg6119		chr3L	5610186	5611265	chr3L-reg6119	311.168	196.053	426.283	2.17432	1.12056	6.17e-06	0.00372617
chr2R-reg15060	grh	chr2R	13721096	13722119	chr2R-reg15060	704.08	443.935	964.224	2.17199	1.11902	7.04e-05	0.0163139	chr2R	13720279	13722160	GMR43F03	chr2R	13720279	13722160	GMR43F03
chr2R-reg19827	dve	chr2R	18160706	18162211	chr2R-reg19827	461.465	291.447	631.484	2.16672	1.11551	1.08e-05	0.0052957	chr2R	18158419	18162751	GMR42H01
chr2R-reg6779	CG12896;RanBPM	chr2R	6315324	6316252	chr2R-reg6779	379.584	240.45	518.718	2.15728	1.10921	0.00526731	0.156474
chr2R-reg3952	Optix	chr2R	3922045	3922981	chr2R-reg3952	365.953	232.122	499.785	2.15312	1.10643	7.45e-07	0.000684613	chr2R	3921979	3925614	GMR30B08
chr2L-reg4321	CG3964	chr2L	3857219	3858320	chr2L-reg4321	470.39	299.656	641.124	2.13953	1.0973	4.61e-07	0.000487496
chr3R-reg16836	GluClalpha	chr3R	15576026	15577307	chr3R-reg16836	174.464	111.307	237.622	2.13483	1.09412	0.000364367	0.040595	chr3R	15575260	15578323	GMR53D07	chr3R	15575260	15578323	GMR53D07
chrX-reg20895	CG18259;CG6900	chrX	18677640	18678501	chrX-reg20895	227.499	145.191	309.806	2.13378	1.09341	0.000189471	0.0301824
chrX-reg24723		chrX	22350054	22352709	chrX-reg24723	167.808	107.176	228.44	2.13145	1.09184	0.0867211	0.442072
chr2R-reg5029	CG8213	chr2R	4865311	4865987	chr2R-reg5029	119.991	76.7745	163.207	2.1258	1.08801	0.000564923	0.0510483
chr3L-reg4697	ImpL2	chr3L	4228385	4228903	chr3L-reg4697	202.26	129.445	275.074	2.12502	1.08748	0.00876875	0.189179
chr3L-reg15516	bbg	chr3L	14490276	14490826	chr3L-reg15516	126.454	81.0848	171.823	2.11906	1.08342	0.000134164	0.0240156
chr2L-reg754	Hsp60B	chr2L	723146	724000	chr2L-reg754	376.64	241.832	511.447	2.11488	1.08058	1.03e-05	0.00520115
chr3R-reg4334	grn	chr3R	3979875	3981421	chr3R-reg4334	429.385	276.088	582.682	2.1105	1.07758	6.73e-06	0.00372757	chr3R	3979071	3982846	GMR26G11	chr3R	3979071	3982846	GMR26G11
chr3R-reg16149	CG6040	chr3R	14938914	14939769	chr3R-reg16149	184.773	119.071	250.475	2.10358	1.07285	0.040667	0.338945
chr3L-reg17120	Notum	chr3L	16017940	16018969	chr3L-reg17120	341.118	221.098	461.138	2.08567	1.06051	5.7e-06	0.0036411
chr3R-reg20871	CG34289	chr3R	19334223	19334814	chr3R-reg20871	211.927	137.581	286.274	2.08077	1.05712	0.00388244	0.133103
chr3L-reg6870		chr3L	6305542	6307487	chr3L-reg6870	492.439	320.237	664.642	2.07547	1.05344	2.72e-06	0.00205696
chr2L-reg24744	CG40006	chr2L	22590703	22593789	chr2L-reg24744	181.47	118.323	244.617	2.06736	1.04779	0.130716	0.510243
chr3L-reg6987	CG42747	chr3L	6432616	6433761	chr3L-reg6987	488.434	318.592	658.276	2.0662	1.04698	5.69e-06	0.0036411
chr3L-reg19489		chr3L	18204993	18206480	chr3L-reg19489	346.625	226.221	467.028	2.06448	1.04578	4.72e-05	0.0129656
chr3R-reg397	CG34357	chr3R	324659	326555	chr3R-reg397	123.688	80.7382	166.638	2.06393	1.04539	0.00301322	0.120216
chr3L-reg64	CG43149	chr3L	53708	55101	chr3L-reg64	128.749	84.1326	173.366	2.06062	1.04308	0.736396	0.909911
chr3R-reg10491	tRNA:CR31588	chr3R	9619245	9619874	chr3R-reg10491	228.617	149.407	307.827	2.06033	1.04287	1.42e-05	0.0064322
chr2L-reg4708	ft	chr2L	4211512	4212416	chr2L-reg4708	494.317	323.507	665.127	2.05599	1.03983	4.4e-05	0.0124167
chr2L-reg1586		chr2L	1458784	1459561	chr2L-reg1586	181.406	119.086	243.726	2.04665	1.03326	0.0847433	0.438345
chr2R-reg755		chr2R	993643	994522	chr2R-reg755	128.194	84.1957	172.192	2.04514	1.0322	0.0228045	0.274303
chr2R-reg2070	jing	chr2R	2418257	2419164	chr2R-reg2070	345.231	226.94	463.523	2.04249	1.03033	4.47e-05	0.0124336
chr3R-reg4339	grn	chr3R	3991219	3992453	chr3R-reg4339	245.316	161.283	329.349	2.04206	1.03002	0.00147462	0.0815511
chrX-reg24003	CG32500	chrX	21494696	21495713	chrX-reg24003	122.948	81.1247	164.771	2.03108	1.02225	0.00532686	0.156474
chr3L-reg6356	vn	chr3L	5843280	5844934	chr3L-reg6356	478.707	315.996	641.417	2.02983	1.02136	6.47e-06	0.00372757
chr3L-reg22913	CG43218;Eip78C	chr3L	21246164	21247034	chr3L-reg22913	910.478	601.765	1219.19	2.02602	1.01865	6.88e-06	0.00372757	chr3L	21244417	21248295	GMR36A04
chr3R-reg10545		chr3R	9674159	9675241	chr3R-reg10545	345.441	228.406	462.476	2.0248	1.01778	0.00276211	0.114072
chr2R-reg134		chr2R	157824	159648	chr2R-reg134	463.855	306.859	620.851	2.02325	1.01667	0.0114741	0.215065
chr3L-reg3697	kst	chr3L	3341344	3342004	chr3L-reg3697	125.887	83.2799	168.494	2.02323	1.01666	0.00360856	0.13019
chrX-reg2154	CG3835;ph-p	chrX	2030084	2031378	chrX-reg2154	826.28	546.756	1105.8	2.02248	1.01612	5.4e-05	0.0139129
chr3R-reg16350		chr3R	15117294	15118305	chr3R-reg16350	166.761	110.936	222.587	2.00645	1.00465	0.00935782	0.194665
chr3R-reg16340		chr3R	15108745	15109415	chr3R-reg16340	318.691	212.091	425.29	2.00523	1.00376	3.55e-05	0.0107227
chr2R-reg15491		chr2R	14154894	14156211	chr2R-reg15491	282.069	187.903	376.234	2.00228	1.00164	9.21e-05	0.0189086
chr3R-reg17964	CG17838	chr3R	16616781	16617466	chr3R-reg17964	387.672	258.544	516.8	1.99888	0.999194	9.2e-05	0.0189086
chr2R-reg16222	sano;Vha100-3	chr2R	14801857	14803109	chr2R-reg16222	245.26	163.77	326.75	1.99517	0.996514	0.0243153	0.280815
chr2R-reg17224		chr2R	15693072	15693579	chr2R-reg17224	295.446	197.436	393.456	1.99283	0.994819	2.31e-05	0.00912355
chr3R-reg25086	Ser	chr3R	23011518	23012324	chr3R-reg25086	626.52	418.811	834.228	1.9919	0.994144	3.3e-05	0.0107227
chr3L-reg20421	nkd	chr3L	19034915	19035759	chr3L-reg20421	862.897	577.582	1148.21	1.98796	0.991291	0.000270717	0.0367713
chr2L-reg5969		chr2L	5429013	5430238	chr2L-reg5969	584.679	391.363	777.995	1.98791	0.991253	0.0126953	0.221531
chr2L-reg20467		chr2L	18466489	18467204	chr2L-reg20467	494.537	331.097	657.977	1.98726	0.990783	0.0037722	0.132058
chrU-reg851		chrU	1230008	1233470	chrU-reg851	233.273	156.185	310.362	1.98714	0.990693	0.0814027	0.432586
chrX-reg8134		chrX	7384601	7385154	chrX-reg8134	163.669	109.637	217.7	1.98564	0.989602	0.00529091	0.156474
chrX-reg20662	Bx	chrX	18452019	18452822	chrX-reg20662	129.978	87.2037	172.752	1.98101	0.986239	0.00103087	0.0675
chrX-reg2494	boi	chrX	2356547	2357435	chrX-reg2494	207.396	139.557	275.235	1.9722	0.979807	0.00707851	0.173891
chr2L-reg18756	CG31809	chr2L	16859135	16860072	chr2L-reg18756	158.312	106.596	210.029	1.97033	0.978436	0.037151	0.32625
chrX-reg3315	N	chrX	3053266	3054260	chrX-reg3315	369.077	249.22	488.933	1.96185	0.972218	0.000136291	0.0240156	chrX	3053233	3057710	GMR30G07
chr3L-reg11757	CG34050	chr3L	10932621	10933590	chr3L-reg11757	361.019	243.78	478.258	1.96185	0.972212	2.42e-05	0.00912355
chr3L-reg6357		chr3L	5844935	5848356	chr3L-reg6357	1329.93	899.894	1759.97	1.95575	0.967725	7.29e-07	0.000684613
chrX-reg8878	sdt	chrX	8086194	8086755	chrX-reg8878	186.432	126.225	246.638	1.95395	0.966397	0.00228129	0.102102
chr3R-reg570	CG31531	chr3R	492219	493180	chr3R-reg570	403.832	274.834	532.83	1.93874	0.955117	0.00209921	0.0977703
chr3R-reg6984	hth	chr3R	6427558	6428513	chr3R-reg6984	366.716	249.651	483.781	1.93783	0.954443	2.75e-05	0.00998269	chr3R	6426120	6428567	GMR44B01
chr2L-reg5100		chr2L	4621126	4622057	chr2L-reg5100	147.329	100.437	194.221	1.93376	0.951406	0.00112084	0.0705688
chr3R-reg787		chr3R	699679	700751	chr3R-reg787	233.77	159.42	308.12	1.93276	0.95066	0.000271285	0.0367713	chr3R	697939	701042	GMR82G02
chr2R-reg18054	exu;Fem-1	chr2R	16554699	16555408	chr2R-reg18054	188.251	128.38	248.122	1.93271	0.950623	0.00204211	0.0959832
chr2L-reg2391		chr2L	2202438	2203130	chr2L-reg2391	816.173	556.814	1075.53	1.93158	0.949783	0.00010135	0.0198723
chr2R-reg7430	luna	chr2R	6955621	6956663	chr2R-reg7430	238.148	162.68	313.615	1.9278	0.946959	0.000269537	0.0367713
chr3L-reg16925	CG32150	chr3L	15839916	15840579	chr3L-reg16925	167.071	114.196	219.947	1.92606	0.945651	0.0372867	0.326799	chr3L	15837523	15841060	GMR74C07	chr3L	15840047	15844043	GMR74D03
chr3R-reg12442		chr3R	11413417	11414475	chr3R-reg12442	239.88	163.963	315.797	1.92602	0.945625	0.00107595	0.069152
chrX-reg6515		chrX	5924204	5925062	chrX-reg6515	416.087	284.501	547.673	1.92503	0.944884	5.73e-05	0.0145895
chr3L-reg22310		chr3L	20680662	20681854	chr3L-reg22310	548.832	375.365	722.298	1.92425	0.944299	3.53e-05	0.0107227
chr2R-reg6551	CG12912;Hr46	chr2R	6123236	6124502	chr2R-reg6551	303.393	207.547	399.239	1.9236	0.943812	2.79e-05	0.00998269	chr2R	6123027	6126815	GMR17D08
chr3L-reg9022	ImpE1	chr3L	8360832	8361902	chr3L-reg9022	374.622	256.379	492.865	1.92241	0.942917	0.00018225	0.030057
chr3L-reg22579	fng	chr3L	20938817	20939906	chr3L-reg22579	359.719	246.237	473.2	1.92172	0.942401	0.00011365	0.021438
chr2R-reg12094	scb	chr2R	11136090	11136800	chr2R-reg12094	247.081	169.185	324.976	1.92083	0.941727	0.313852	0.675757
chr3L-reg4252		chr3L	3864974	3866275	chr3L-reg4252	331.72	227.341	436.099	1.91826	0.9398	9.1e-05	0.0189086
chr3L-reg15702	CG4914;ome	chr3L	14670858	14671542	chr3L-reg15702	284.97	195.306	374.634	1.91819	0.939748	0.00113266	0.0705688
chr3L-reg15671	dlp	chr3L	14638864	14639921	chr3L-reg15671	570.939	391.304	750.574	1.91813	0.939704	9.17e-05	0.0189086	chr3L	14636423	14640116	GMR53G07	chr3L	14638974	14642775	GMR53H03
chr2L-reg8780	Snoo	chr2L	7910709	7911564	chr2L-reg8780	374.306	256.914	491.698	1.91386	0.936485	0.000242104	0.0353055
chr3R-reg16344		chr3R	15111971	15112892	chr3R-reg16344	607.896	417.374	798.418	1.91296	0.935804	0.00561099	0.158616
chr3L-reg4254		chr3L	3867751	3868786	chr3L-reg4254	363.318	249.829	476.806	1.90853	0.932461	0.00371963	0.131281
chrX-reg8171	CG43138	chrX	7417494	7418146	chrX-reg8171	183.215	126.007	240.422	1.90801	0.932069	0.00267089	0.111392
chrX-reg23904	CG32822	chrX	21391530	21393770	chrX-reg23904	145.128	99.8279	190.427	1.90756	0.931725	0.00830855	0.183763
chr2L-reg24382	CG3651	chr2L	22117741	22118450	chr2L-reg24382	303.906	209.112	398.7	1.90663	0.931025	0.0186443	0.256613
chr3L-reg742	CG42719	chr3L	619563	620541	chr3L-reg742	990.546	681.833	1299.26	1.90554	0.930198	0.00246747	0.106534
chr2R-reg6552	Hdc;Hr46	chr2R	6124545	6125588	chr2R-reg6552	344.401	237.066	451.737	1.90553	0.930191	0.000212829	0.0326106	chr2R	6123027	6126815	GMR17D08
chr3L-reg12258	CG6163	chr3L	11359252	11360179	chr3L-reg12258	233.098	160.456	305.741	1.90546	0.930136	0.000677644	0.0570868
chr3L-reg19515		chr3L	18228572	18229610	chr3L-reg19515	688.039	474.861	901.217	1.89785	0.924368	8.03e-05	0.018063
chr3R-reg22206	mld	chr3R	20440696	20441244	chr3R-reg22206	240.233	165.816	314.65	1.89759	0.924165	0.000189845	0.0301824
chr2R-reg7427	luna	chr2R	6950601	6952315	chr2R-reg7427	385.043	265.921	504.164	1.89592	0.922894	0.0319104	0.308103
chr2L-reg8100		chr2L	7357548	7358691	chr2L-reg8100	341.515	235.892	447.138	1.89552	0.922595	7.98e-05	0.018063	chr2L	7355030	7358498	GMR24F09	chr2L	7357790	7361122	GMR24E06
chr3R-reg16835	GluClalpha	chr3R	15575143	15576025	chr3R-reg16835	155.94	107.73	204.149	1.895	0.922201	0.00200247	0.0955804	chr3R	15575260	15578323	GMR53D07
chr3R-reg6879		chr3R	6284886	6286270	chr3R-reg6879	395.482	273.244	517.721	1.89472	0.921987	0.00629168	0.16683
chrX-reg2485	boi	chrX	2346936	2347747	chrX-reg2485	535.858	370.738	700.977	1.89076	0.918968	0.00664556	0.169346
chrX-reg9603	Lim1	chrX	8699607	8700336	chrX-reg9603	408.007	282.331	533.684	1.89028	0.9186	0.000184791	0.030057
chr3R-reg22640		chr3R	20796595	20798163	chr3R-reg22640	526.998	364.718	689.279	1.8899	0.918307	7.72e-06	0.0040809
chr3L-reg6112	Eaf6	chr3L	5604287	5605017	chr3L-reg6112	342.546	237.19	447.901	1.88836	0.917135	8.94e-05	0.0189086	chr3L	5602346	5604719	GMR83G08	chr3L	5603630	5607238	GMR83F11
chr2L-reg11924	Fatp	chr2L	10516592	10517028	chr2L-reg11924	334.017	231.359	436.675	1.88743	0.916426	0.0109878	0.210361
chrX-reg13446	Ten-a	chrX	12120803	12121526	chrX-reg13446	218.121	151.339	284.902	1.88254	0.912678	0.000570026	0.0510729
chr3R-reg4227	CG43060;CG43061	chr3R	3875255	3877494	chr3R-reg4227	183.636	127.414	239.857	1.8825	0.91265	0.00151297	0.0830954	chr3R	3874738	3878556	GMR72D10	chr3R	3874738	3878556	GMR72D10
chr3L-reg6129	Blimp-1	chr3L	5623356	5624684	chr3L-reg6129	642.809	446.145	839.474	1.88162	0.911973	4.97e-05	0.0133144
chr2R-reg2088	jing	chr2R	2435562	2437117	chr2R-reg2088	1207.77	838.266	1577.27	1.88158	0.911947	0.00100115	0.0668604
chr3L-reg11769		chr3L	10945390	10946185	chr3L-reg11769	294.975	204.743	385.207	1.88142	0.911819	0.00344736	0.127661
chr3R-reg16352		chr3R	15119304	15120476	chr3R-reg16352	232.535	161.575	303.494	1.87835	0.909463	0.0413586	0.33995
chr3L-reg11592		chr3L	10769667	10770779	chr3L-reg11592	522.469	363.044	681.895	1.87827	0.909406	6.7e-05	0.0161066
chr3L-reg16280		chr3L	15246938	15248191	chr3L-reg16280	401.082	279.293	522.87	1.87212	0.904671	0.00031115	0.0390074
chr3R-reg19138	CASK	chr3R	17649213	17649989	chr3R-reg19138	435.082	303.204	566.96	1.8699	0.902959	0.000118154	0.021725	chr3R	17649251	17653165	GMR64H02
chrX-reg6513		chrX	5922452	5923243	chrX-reg6513	125.578	87.5208	163.634	1.86966	0.902776	0.00761724	0.179361
chr2L-reg21404		chr2L	19328071	19328805	chr2L-reg21404	128.83	89.7999	167.86	1.86926	0.902468	0.00795129	0.182135
chr3L-reg3589	CG12078	chr3L	3244178	3245392	chr3L-reg3589	447.84	312.389	583.291	1.86719	0.90087	0.000158355	0.0272229
chrX-reg1278	DAAM	chrX	1208608	1209296	chrX-reg1278	236.974	165.444	308.504	1.8647	0.898941	0.0363651	0.324179
chr2R-reg15492		chr2R	14156212	14157381	chr2R-reg15492	712.746	498.043	927.449	1.86219	0.896998	4.37e-05	0.0124167
chr3L-reg3617	CG14960	chr3L	3270521	3271276	chr3L-reg3617	128.426	89.76	167.091	1.86153	0.896491	0.00060308	0.0529134
chr2R-reg682	Ir41a	chr2R	898208	900987	chr2R-reg682	193.199	135.123	251.275	1.8596	0.894991	0.000402863	0.0423808
chrX-reg21120	CG32541;CG42506	chrX	18869689	18870556	chrX-reg21120	274.153	191.812	356.493	1.85855	0.894179	0.029844	0.301062
chr3R-reg15865	CG7720	chr3R	14613164	14613688	chr3R-reg15865	131.071	91.7219	170.42	1.85801	0.893758	0.00250422	0.107845
chrX-reg10125	CG17754	chrX	9144446	9144802	chrX-reg10125	140.699	98.5297	182.867	1.85596	0.892167	0.0082304	0.18321
chr3L-reg4696	ImpL2	chr3L	4227707	4228384	chr3L-reg4696	466.298	326.648	605.948	1.85505	0.891458	0.0122849	0.218554
chr2L-reg6824	CG34380	chr2L	6190696	6191386	chr2L-reg6824	159.844	112.04	207.648	1.85334	0.890124	0.0972858	0.459345
chr2R-reg12093	scb	chr2R	11135540	11136089	chr2R-reg12093	229.29	160.718	297.863	1.85332	0.890114	0.3748	0.716183	chr2R	11132159	11135945	GMR15D09
chrX-reg11848	Imp	chrX	10721021	10721550	chrX-reg11848	177.488	124.417	230.559	1.85312	0.889954	0.0139922	0.230784
chr3R-reg10547		chr3R	9676092	9676896	chr3R-reg10547	431.064	302.227	559.9	1.85258	0.889538	0.0440291	0.347388
chrX-reg9429		chrX	8554921	8555493	chrX-reg9429	372.935	261.67	484.2	1.85042	0.887857	0.013174	0.224257
chr3R-reg10494	tRNA:CR31588	chr3R	9622016	9623229	chr3R-reg10494	613.377	430.399	796.355	1.85027	0.887736	3e-05	0.0101236
chr2R-reg19070	CG33225	chr2R	17474785	17475422	chr2R-reg19070	204.161	143.343	264.98	1.84858	0.886417	0.000886672	0.063915
chr3L-reg592	klar	chr3L	485006	485581	chr3L-reg592	201.412	141.519	261.305	1.84643	0.884735	0.000208443	0.0321718
chr3R-reg16309	CG5217	chr3R	15076209	15077644	chr3R-reg16309	646.968	454.656	839.28	1.84596	0.884375	0.0216087	0.269885
chrX-reg20658	Bx	chrX	18448784	18449570	chrX-reg20658	282.319	198.456	366.182	1.84515	0.883741	0.000625515	0.054207	chrX	18445519	18449401	GMR42C07
chr3R-reg25109	CG34006	chr3R	23043630	23043737	chr3R-reg25109	202.202	142.183	262.221	1.84425	0.883036	0.0329809	0.312167
chr3R-reg6889		chr3R	6298352	6299832	chr3R-reg6889	407.585	286.805	528.365	1.84225	0.881467	0.00116549	0.0716226
chr2L-reg20465		chr2L	18464753	18465616	chr2L-reg20465	223.971	157.651	290.291	1.84134	0.88076	0.00186468	0.0914817
chr2R-reg12084	Fs	chr2R	11124545	11125661	chr2R-reg12084	309.976	218.279	401.672	1.84018	0.879844	0.000342489	0.0400956
chr3L-reg11664	tna	chr3L	10848275	10849060	chr3L-reg11664	884.791	623.59	1145.99	1.83774	0.877929	0.000135919	0.0240156	chr3L	10846649	10850679	GMR60C04
chr3R-reg961		chr3R	886904	887685	chr3R-reg961	296.449	209.024	383.874	1.83651	0.876964	0.000395507	0.0420251
chr3R-reg10607		chr3R	9747715	9748613	chr3R-reg10607	257.122	181.413	332.832	1.83467	0.87552	0.00725109	0.175428	chr3R	9746365	9749509	GMR88E02
chr3R-reg6321		chr3R	5785712	5787295	chr3R-reg6321	558.863	394.995	722.73	1.82972	0.871623	6.99e-05	0.0163139
chr2R-reg15566	sbb	chr2R	14222780	14223933	chr2R-reg15566	719.929	509.256	930.603	1.82738	0.869777	0.000347157	0.0401128
chr2L-reg20469		chr2L	18468071	18469214	chr2L-reg20469	1172.2	829.23	1515.17	1.82721	0.869639	9.19e-05	0.0189086
chr2R-reg13079	lbk	chr2R	12041089	12042033	chr2R-reg13079	855.51	606.019	1105	1.82338	0.866614	0.0226039	0.273902
chr2L-reg4317		chr2L	3853704	3854275	chr2L-reg4317	189.97	134.598	245.341	1.82277	0.866132	0.0936304	0.453283
chr2L-reg542		chr2L	506982	507780	chr2L-reg542	393.367	278.753	507.98	1.82233	0.865781	0.000398706	0.0421532
chrX-reg21377	CG7884	chrX	19114263	19115062	chrX-reg21377	298.232	211.427	385.037	1.82113	0.864837	0.000758846	0.0605502
chrX-reg15398		chrX	13837300	13838077	chrX-reg15398	264.985	187.918	342.052	1.82022	0.864113	0.000302707	0.0390074	chrX	13835349	13837725	GMR75B05	chrX	13837176	13840159	GMR75C05
chr2L-reg20992	CG10428	chr2L	18947639	18948229	chr2L-reg20992	678.255	481.01	875.501	1.82013	0.864043	9.5e-05	0.0193118
chr2R-reg20727	CG42741	chr2R	18910992	18911813	chr2R-reg20727	154.471	109.568	199.374	1.81964	0.863649	0.00342607	0.127095	chr2R	18909600	18912987	GMR17A04
chr3R-reg18934	E2f	chr3R	17466732	17467421	chr3R-reg18934	274.141	194.478	353.805	1.81925	0.863347	0.000768882	0.0608914
chr3L-reg9356		chr3L	8661417	8662383	chr3L-reg9356	597.405	423.85	770.959	1.81894	0.863101	0.000125561	0.0228877	chr3L	8659752	8662936	GMR12H04
chr3L-reg13641	ara	chr3L	12583397	12584064	chr3L-reg13641	284.055	201.534	366.577	1.81894	0.863096	0.0987918	0.461181	chr3L	12582703	12585756	GMR33D04
chr3L-reg14460	CG14107;ImpL1	chr3L	13375214	13375904	chr3L-reg14460	222.921	158.221	287.622	1.81785	0.862237	0.0528538	0.373777
chrX-reg20640	Bx	chrX	18430597	18431648	chrX-reg20640	278.98	198.04	359.919	1.8174	0.861878	0.0033722	0.126735	chrX	18429374	18433019	GMR41G01
chr3L-reg16245		chr3L	15202345	15203265	chr3L-reg16245	336.302	238.751	433.853	1.81718	0.861701	0.000231877	0.034287
chr2L-reg21310		chr2L	19225418	19226537	chr2L-reg21310	308.28	218.874	397.686	1.81697	0.861532	0.00340079	0.127095
chrX-reg15576		chrX	13992054	13992735	chrX-reg15576	174.078	123.644	224.513	1.81581	0.860611	0.00113471	0.0705688
chrX-reg6816	Top3beta;wuho	chrX	6182012	6182186	chrX-reg6816	193.099	137.18	249.018	1.81527	0.860182	0.00349784	0.128849
chr2R-reg4910	ana2;CG13751	chr2R	4787625	4787846	chr2R-reg4910	303.303	215.529	391.076	1.81449	0.859564	0.000733531	0.0596558
chr3L-reg729	Reg-2	chr3L	607762	609045	chr3L-reg729	892.252	634.202	1150.3	1.81378	0.858999	0.015565	0.241469
chr2R-reg8280	Sobp	chr2R	7719057	7720327	chr2R-reg8280	494.425	351.455	637.395	1.81359	0.858847	0.0001015	0.0198723
chr3R-reg16371	Dl	chr3R	15145851	15146530	chr3R-reg16371	377.894	268.824	486.965	1.81146	0.857154	9.05e-05	0.0189086	chr3R	15145814	15149772	GMR25B11
chr2L-reg896	drongo	chr2L	846335	847023	chr2L-reg896	240.471	171.078	309.865	1.81125	0.856984	0.00170656	0.088175
chr2R-reg20439	CycB	chr2R	18693796	18694150	chr2R-reg20439	172.882	122.995	222.769	1.81121	0.856952	0.00103073	0.0675
chr3R-reg10487		chr3R	9615039	9617083	chr3R-reg10487	904.618	644.15	1165.09	1.80872	0.854969	0.000327697	0.0393702
chr2L-reg12219	CG31869	chr2L	10791484	10792333	chr2L-reg12219	233.698	166.52	300.875	1.80684	0.853471	0.00163662	0.086677
chrX-reg19787	OdsH	chrX	17707961	17709024	chrX-reg19787	293.232	209.163	377.301	1.80386	0.851088	0.000629888	0.0543632
chr3R-reg12282	CG6118	chr3R	11252476	11253717	chr3R-reg12282	584.92	417.256	752.584	1.80365	0.850919	0.0363336	0.324179
chr2L-reg21405		chr2L	19328806	19329976	chr2L-reg21405	459.385	327.807	590.963	1.80277	0.850219	6.61e-05	0.0160638
chr3R-reg6281		chr3R	5738129	5739393	chr3R-reg6281	287.214	204.991	369.437	1.80221	0.849767	0.000383911	0.0414174
chr3R-reg16343		chr3R	15111391	15111970	chr3R-reg16343	245.595	175.334	315.856	1.80146	0.849163	0.00152739	0.0836365
chrX-reg20307	upd2	chrX	18137038	18137982	chrX-reg20307	176.309	125.923	226.695	1.80027	0.848216	0.00172094	0.088175
chr2L-reg2034	CG7337	chr2L	1887353	1888604	chr2L-reg2034	327.026	233.569	420.484	1.80026	0.848202	0.00203866	0.0959832
chr3R-reg25096		chr3R	23026165	23027431	chr3R-reg25096	799.436	571.116	1027.76	1.79956	0.847641	5.89e-05	0.0146532
chr2L-reg17221		chr2L	15462140	15463208	chr2L-reg17221	305.437	218.309	392.565	1.79821	0.846562	0.00139997	0.0793627
chr3L-reg19519		chr3L	18233317	18234239	chr3L-reg19519	780.327	557.883	1002.77	1.79746	0.845959	6.55e-05	0.0160638
chr2R-reg3946	Optix	chr2R	3913449	3914710	chr2R-reg3946	335.213	240.009	430.417	1.79334	0.842647	0.00201729	0.0959832	chr2R	3910365	3914173	GMR30D05
chr3R-reg16381	CR43258	chr3R	15154486	15155377	chr3R-reg16381	486.766	348.537	624.995	1.79319	0.842531	0.00362448	0.130216	chr3R	15153286	15157055	GMR24H10
chrX-reg17864	disco-r	chrX	16021334	16022138	chrX-reg17864	148.223	106.239	190.208	1.79038	0.840269	0.0240763	0.280029
chrX-reg20781	phm	chrX	18578151	18579079	chrX-reg20781	221.462	158.924	284	1.78701	0.837549	0.0175248	0.252854
chrX-reg17260	sog	chrX	15516714	15517854	chrX-reg17260	452.979	325.112	580.846	1.7866	0.837219	0.00481264	0.149325
chr3L-reg16249		chr3L	15206967	15208058	chr3L-reg16249	249.496	179.075	319.916	1.7865	0.837133	0.00654525	0.168574
chr2L-reg16257	tRNA:G3:35Be	chr2L	14535338	14536499	chr2L-reg16257	323.901	232.632	415.17	1.78466	0.835651	0.000264211	0.0367574
chr2L-reg12723		chr2L	11181228	11182346	chr2L-reg12723	654.297	469.976	838.619	1.78439	0.835429	0.00941496	0.194985
chr2L-reg7383	Tsp	chr2L	6697457	6698575	chr2L-reg7383	200.977	144.378	257.576	1.78404	0.835145	0.00197325	0.0950661
chrX-reg6216	CG3108;CG42699	chrX	5677139	5677788	chrX-reg6216	152.339	109.444	195.234	1.78387	0.83501	0.000952565	0.0655738
chr2L-reg8299	Rapgap1	chr2L	7516639	7518168	chr2L-reg8299	286.48	205.833	367.127	1.78361	0.834802	0.000675572	0.0570868
chr3L-reg22586	fng	chr3L	20944768	20945388	chr3L-reg22586	537.324	386.171	688.478	1.78283	0.834172	0.000256485	0.0363985
chrX-reg21119	CG32541;CG42506	chrX	18868188	18869688	chrX-reg21119	754.244	542.177	966.31	1.78228	0.833721	0.00334219	0.126627
chr2L-reg3833		chr2L	3436575	3437608	chr2L-reg3833	314.683	226.255	403.112	1.78167	0.833232	0.0442646	0.347753
chr3R-reg19139	CASK	chr3R	17649990	17651150	chr3R-reg19139	687.156	494.069	880.244	1.78162	0.833191	0.00428619	0.140297	chr3R	17649251	17653165	GMR64H02
chr3R-reg2774	lab	chr3R	2500493	2501150	chr3R-reg2774	233.52	167.986	299.055	1.78024	0.832069	0.164056	0.546361	chr3R	2497307	2501287	GMR27B01
chr3L-reg730	Reg-2	chr3L	609046	610093	chr3L-reg730	774.289	557.125	991.454	1.77959	0.831546	0.00533684	0.156474
chrX-reg12739	rho-4	chrX	11494359	11495195	chrX-reg12739	243.326	175.111	311.54	1.7791	0.831148	0.00332211	0.126464
chr2L-reg20468		chr2L	18467205	18468070	chr2L-reg20468	550.19	395.976	704.404	1.77891	0.83099	0.000115579	0.021438
chr3R-reg6890		chr3R	6299833	6301859	chr3R-reg6890	847.749	610.386	1085.11	1.77775	0.830052	0.000910834	0.0644133
chr3L-reg3756		chr3L	3395503	3396278	chr3L-reg3756	428.356	308.564	548.148	1.77645	0.828995	0.000203559	0.0316489
chrX-reg6478	CG4766	chrX	5891944	5892505	chrX-reg6478	183.058	131.903	234.212	1.77564	0.82834	0.00569349	0.159879
chrX-reg6514		chrX	5923244	5924203	chrX-reg6514	241.421	174.145	308.697	1.77264	0.825903	0.00232016	0.103067
chr2R-reg13703	CG30463	chr2R	12593404	12594464	chr2R-reg13703	145.59	105.065	186.116	1.77145	0.824929	0.00384785	0.133103
chr3L-reg9208	ergic53	chr3L	8528286	8528473	chr3L-reg9208	115.782	83.5571	148.008	1.77133	0.824836	0.00623382	0.166653
chrX-reg19775	OdsH	chrX	17695857	17696965	chrX-reg19775	485.031	350.113	619.949	1.77071	0.824329	0.000764767	0.0607932	chrX	17694125	17697874	GMR41H06
chr3L-reg16250		chr3L	15208059	15209434	chr3L-reg16250	298.457	215.445	381.468	1.7706	0.824238	0.00388307	0.133103
chr2R-reg2786	esn	chr2R	3001436	3002288	chr2R-reg2786	208.168	150.304	266.031	1.76996	0.823716	0.00118891	0.0716226	chr2R	3001020	3003765	GMR79A03
chr3R-reg7014	hth	chr3R	6459798	6460813	chr3R-reg7014	357.717	258.351	457.082	1.76923	0.823122	0.000922533	0.0648477	chr3R	6456825	6460797	GMR46D05	chr3R	6459737	6462045	GMR43H09	chr3R	6459737	6462045	GMR43H09
chrX-reg19491		chrX	17444581	17445097	chrX-reg19491	262.641	189.687	335.596	1.76921	0.823106	0.0274789	0.291541
chr3L-reg9023	ImpE1	chr3L	8361903	8363488	chr3L-reg9023	650.839	470.213	831.466	1.76827	0.822342	0.000857087	0.0627105
chr2R-reg6134	CG1513;CG30007	chr2R	5778907	5779373	chr2R-reg6134	178.631	129.084	228.179	1.76768	0.821854	0.0206111	0.266232
chr3L-reg944		chr3L	802310	802913	chr3L-reg944	340.601	246.208	434.995	1.76678	0.821122	0.0051457	0.155471
chr2R-reg13080	lbk	chr2R	12042034	12042750	chr2R-reg13080	420.838	304.283	537.392	1.76609	0.82056	0.000114487	0.021438
chr3L-reg23450		chr3L	21714178	21715030	chr3L-reg23450	280.305	202.767	357.844	1.7648	0.819508	0.000893506	0.063915	chr3L	21711767	21715152	GMR88C12	chr3L	21714126	21717264	GMR88C11
chrX-reg19809	CG6398	chrX	17726086	17727394	chrX-reg19809	469.283	339.505	599.061	1.76451	0.819271	0.000469395	0.0448678
chr2L-reg20584	Pde11	chr2L	18572526	18573417	chr2L-reg20584	422.894	305.968	539.82	1.7643	0.819096	0.00104636	0.067869
chr3R-reg27347		chr3R	25392168	25392923	chr3R-reg27347	130.235	94.2489	166.222	1.76365	0.818563	0.00429462	0.140355
chr2R-reg3154	CG11145;so	chr2R	3320176	3321225	chr2R-reg3154	213.236	154.322	272.151	1.76353	0.818462	0.00490339	0.15114	chr2R	3317606	3321256	GMR15C09
chr2L-reg6631	CG9107	chr2L	6022695	6023608	chr2L-reg6631	353.188	255.616	450.76	1.76343	0.818381	0.000896285	0.063915
chr2R-reg20967		chr2R	19129981	19130898	chr2R-reg20967	217.471	157.473	277.47	1.76202	0.817228	0.00125541	0.073704
chr3L-reg1997	CG18173;Oseg4	chr3L	1735589	1735854	chr3L-reg1997	187.706	136.035	239.377	1.75968	0.81531	0.00102197	0.0675
chr3R-reg19019	CG31176	chr3R	17549444	17550449	chr3R-reg19019	237.237	171.95	302.523	1.75937	0.81506	0.00932053	0.194665
chr3L-reg12262	CG6163	chr3L	11362677	11363232	chr3L-reg12262	707.852	513.074	902.629	1.75926	0.814965	0.0191521	0.257915
chr3L-reg966		chr3L	822810	823584	chr3L-reg966	378.017	274.017	482.018	1.75908	0.814823	0.045796	0.353415
chr3L-reg864		chr3L	728170	728781	chr3L-reg864	407.651	295.509	519.792	1.75897	0.814729	0.000601384	0.0529134
chr2R-reg20738	CG42741	chr2R	18922540	18924207	chr2R-reg20738	173.89	126.061	221.718	1.75881	0.814596	0.00118473	0.0716226	chr2R	18921266	18924418	GMR18G12	chr2R	18921266	18924418	GMR18G12
chr2L-reg16108	ppk	chr2L	14385995	14387121	chr2L-reg16108	411.804	298.839	524.769	1.75603	0.812316	0.000477668	0.0450905	chr2L	14383651	14387085	GMR20H02
chrX-reg14585	mew	chrX	13138274	13139405	chrX-reg14585	280.911	203.872	357.95	1.75577	0.8121	0.00129357	0.0751444
chr3R-reg7013	hth	chr3R	6458300	6459797	chr3R-reg7013	463.727	336.577	590.877	1.75555	0.811922	0.000448294	0.0447131	chr3R	6456825	6460797	GMR46D05
chr2R-reg7434	luna	chr2R	6961653	6962258	chr2R-reg7434	175.271	127.236	223.307	1.75507	0.811527	0.0305544	0.302675
chr3L-reg22921	Eip78C	chr3L	21252447	21253316	chr3L-reg22921	155.84	113.16	198.521	1.75434	0.810927	0.00175055	0.0883835
chr3L-reg4908	slow	chr3L	4394931	4395739	chr3L-reg4908	194.576	141.366	247.785	1.75279	0.809655	0.00288848	0.11723
chr3R-reg16339		chr3R	15108164	15108744	chr3R-reg16339	290.426	211.085	369.767	1.75175	0.808795	0.022676	0.274195
chr3L-reg11758	CG34050	chr3L	10933591	10934608	chr3L-reg11758	284.537	206.829	362.245	1.75142	0.808528	0.000321537	0.0390742
chr2L-reg16381	osp	chr2L	14665057	14666457	chr2L-reg16381	247.559	179.961	315.157	1.75125	0.808385	0.0124022	0.21939
chr2L-reg5071	dp;HP6	chr2L	4578103	4579192	chr2L-reg5071	175.538	127.607	223.468	1.75121	0.808355	0.00669724	0.169579
chr2L-reg5283	CG15629	chr2L	4810536	4811233	chr2L-reg5283	478.886	348.191	609.582	1.75071	0.807942	0.00682532	0.170391
chr2R-reg15493		chr2R	14157382	14158731	chr2R-reg15493	596.344	433.685	759.004	1.75013	0.80746	0.000436417	0.0441533
chrX-reg3291	N	chrX	3029860	3030418	chrX-reg3291	198.229	144.239	252.219	1.74861	0.806209	0.00170715	0.088175	chrX	3029810	3033523	GMR30C04
chr2R-reg5051	CG34350	chr2R	4891676	4893808	chr2R-reg5051	1296.65	943.642	1649.65	1.74817	0.805848	0.00709508	0.173891
chr2L-reg12724		chr2L	11182347	11183548	chr2L-reg12724	1047.45	762.462	1332.43	1.74753	0.805319	0.00875817	0.189164
chrX-reg20333		chrX	18164469	18165525	chrX-reg20333	205.116	149.323	260.91	1.74729	0.805116	0.0017257	0.088175
chr2R-reg3153	CG11145;so	chr2R	3318695	3320175	chr2R-reg3153	699.147	509.001	889.293	1.74713	0.804989	0.000215053	0.0327143	chr2R	3317606	3321256	GMR15C09	chr2R	3317606	3321256	GMR15C09
chr3R-reg19526	SKIP	chr3R	18020616	18021669	chr3R-reg19526	805.349	586.326	1024.37	1.7471	0.804964	0.00804421	0.182666
chr3R-reg795	laf	chr3R	708051	709115	chr3R-reg795	356.27	259.416	453.124	1.74671	0.804638	0.000457375	0.0447741
chr3R-reg6322		chr3R	5787296	5788394	chr3R-reg6322	290.093	211.234	368.952	1.74665	0.80459	0.00157144	0.0849822
chr2R-reg19039	Egfr	chr2R	17440379	17442334	chr2R-reg19039	977.886	712.115	1243.66	1.74643	0.804407	0.00499761	0.152999	chr2R	17439111	17442366	GMR22D09	chr2R	17439111	17442366	GMR22D09
chr3L-reg899		chr3L	761948	762512	chr3L-reg899	244.506	178.054	310.958	1.74643	0.804407	0.0147151	0.235363
chrX-reg2487	boi	chrX	2349970	2351021	chrX-reg2487	330.393	240.713	420.073	1.74512	0.803327	0.000467549	0.0448678
chr2R-reg15062	grh	chr2R	13723354	13724725	chr2R-reg15062	919.521	669.938	1169.1	1.74509	0.803304	0.00100085	0.0668604	chr2R	13723321	13726575	GMR44G11	chr2R	13723321	13726575	GMR44G11
chr2R-reg5116	ana;CG8197	chr2R	4950751	4952177	chr2R-reg5116	441.296	321.55	561.043	1.74481	0.803068	0.0053637	0.156766	chr2R	4950434	4953817	GMR24E10	chr2R	4950434	4953817	GMR24E10
chr3R-reg12679	CG4576;rec	chr3R	11651157	11651818	chr3R-reg12679	225.956	164.657	287.255	1.74457	0.80287	0.000569806	0.0510729
chr3L-reg19234	Eip75B	chr3L	17970600	17971290	chr3L-reg19234	213.38	155.511	271.249	1.74424	0.802602	0.00218366	0.0995117
chrX-reg20725	wgn	chrX	18525589	18526171	chrX-reg20725	167.111	121.82	212.402	1.74357	0.802042	0.00985411	0.199012
chr3R-reg25076	Ser	chr3R	23003306	23003948	chr3R-reg25076	173.733	126.656	220.811	1.74339	0.801897	0.00092311	0.0648477
chr3L-reg4764	CG1273;CG33764	chr3L	4270714	4271491	chr3L-reg4764	229.805	167.57	292.04	1.74279	0.801401	0.00178784	0.0897955
chr2R-reg8046	tou	chr2R	7494300	7495281	chr2R-reg8046	1077.66	786.026	1369.29	1.74204	0.800776	0.018373	0.255422
chr2L-reg17040	CG15263	chr2L	15280420	15281153	chr2L-reg17040	175.698	128.217	223.18	1.74065	0.799625	0.00663464	0.169346
chr2L-reg731	ds	chr2L	699114	700449	chr2L-reg731	419.328	306.151	532.505	1.73936	0.798553	0.0302863	0.302077	chr2L	697895	701647	GMR19C01
chr2L-reg24425	CG1832;CG3635	chr2L	22170982	22173021	chr2L-reg24425	150.064	109.568	190.561	1.7392	0.798423	0.00325493	0.125137
chr3L-reg15517	bbg	chr3L	14490827	14491776	chr3L-reg15517	220.857	161.273	280.441	1.73892	0.798195	0.0547942	0.378043
chr2L-reg5776	tkv	chr2L	5249156	5249956	chr2L-reg5776	266.654	194.81	338.499	1.73759	0.797085	0.00202376	0.0959832
chrX-reg15978	CG9411	chrX	14375846	14376858	chrX-reg15978	219.483	160.361	278.606	1.73736	0.796901	0.0435831	0.346193
chr2R-reg5877	Mmp2	chr2R	5562346	5563372	chr2R-reg5877	253.762	185.431	322.093	1.737	0.796594	0.00126165	0.073704
chr2L-reg7379	Tsp	chr2L	6692239	6694023	chr2L-reg7379	551.7	403.532	699.869	1.73436	0.794404	0.000280318	0.0373081
chr2R-reg2087	jing	chr2R	2434262	2435561	chr2R-reg2087	734.823	537.714	931.932	1.73314	0.793386	0.00036669	0.040595
chr3L-reg16272		chr3L	15238992	15239997	chr3L-reg16272	383.739	280.978	486.501	1.73146	0.791986	0.000946591	0.0655738
chr3R-reg15867	CG7720	chr3R	14614245	14615409	chr3R-reg15867	577.33	422.749	731.911	1.73131	0.791865	0.0197119	0.260442
chr3R-reg23890	HLHm3;m2	chr3R	21843697	21845128	chr3R-reg23890	1022.45	748.922	1295.97	1.73045	0.791148	0.00026239	0.0367574	chr3R	21844270	21846955	GMR10E12
chr2R-reg1770	tomboy40	chr2R	2108818	2109466	chr2R-reg1770	297.629	218.042	377.216	1.73002	0.790787	0.00986476	0.199037
chrX-reg21052		chrX	18808318	18809551	chrX-reg21052	397.411	291.184	503.637	1.72961	0.79045	0.00216967	0.0993023
chr2L-reg12717	CG4788;Vm32E	chr2L	11176012	11176858	chr2L-reg12717	423.096	310.016	536.176	1.72951	0.790366	0.000183998	0.030057
chr3L-reg3114		chr3L	2807194	2808038	chr3L-reg3114	424.37	310.967	537.772	1.72935	0.790231	0.000659348	0.056445
chr3R-reg5183		chr3R	4794121	4794750	chr3R-reg5183	182.699	133.88	231.518	1.7293	0.790187	0.04669	0.356669
chr2L-reg22983	CG9328	chr2L	20798855	20799483	chr2L-reg22983	186.943	137.001	236.886	1.72908	0.790005	0.00379905	0.132341
chr3L-reg9772		chr3L	9026871	9027577	chr3L-reg9772	339.079	248.546	429.612	1.7285	0.789522	0.00305035	0.120786	chr3L	9026063	9028354	GMR43H05	chr3L	9026926	9029637	GMR44D03
chr2R-reg22658	pio	chr2R	20478017	20479474	chr2R-reg22658	752.034	551.294	952.774	1.72825	0.789314	0.00600065	0.164784
chrX-reg5362		chrX	4920261	4920873	chrX-reg5362	196.937	144.393	249.482	1.7278	0.788937	0.000731173	0.0596558
chr2L-reg3403	toc	chr2L	3094671	3095233	chr2L-reg3403	363.204	266.333	460.076	1.72745	0.788641	0.00675589	0.169657
chrX-reg2484	boi	chrX	2346162	2346935	chrX-reg2484	293.237	215.074	371.4	1.72685	0.788142	0.0292163	0.298468
chrX-reg19258		chrX	17225704	17226560	chrX-reg19258	179.829	131.987	227.671	1.72495	0.786557	0.00204722	0.0959832	chrX	17222854	17226739	GMR81C11	chrX	17226196	17230030	GMR81E08
chr3L-reg22585	fng	chr3L	20944042	20944767	chr3L-reg22585	168.05	123.366	212.734	1.7244	0.786098	0.0122756	0.218554
chrX-reg20335	upd3	chrX	18167082	18168111	chrX-reg20335	260.879	191.688	330.069	1.7219	0.784003	0.0058144	0.162412
chr2R-reg3956	Optix	chr2R	3925690	3927150	chr2R-reg3956	448.699	329.754	567.644	1.72141	0.783593	0.000334418	0.0397262	chr2R	3924816	3928721	GMR30D11
chr2R-reg22944	CG3650	chr2R	20732223	20732992	chr2R-reg22944	357.723	262.993	452.452	1.7204	0.78274	0.000979043	0.0661401
chr3L-reg2756	CG33232	chr3L	2472022	2472832	chr3L-reg2756	328.364	241.515	415.213	1.7192	0.781736	0.000201872	0.0316191
chr2L-reg5779	tkv	chr2L	5251747	5252835	chr2L-reg5779	744.994	548.034	941.955	1.71879	0.781394	0.00603434	0.16528
chr3L-reg4503	wit	chr3L	4070512	4070819	chr3L-reg4503	250.527	184.297	316.758	1.71874	0.78135	0.00653682	0.168562
chr2L-reg17695	beat-Ib;CG13244	chr2L	15911255	15912146	chr2L-reg17695	585.888	431.004	740.773	1.71871	0.781328	0.00110867	0.0705187
chr2L-reg8768	Snoo	chr2L	7897781	7898790	chr2L-reg8768	233.015	171.425	294.606	1.71857	0.781213	0.0122376	0.218554
chr3L-reg801		chr3L	676242	676996	chr3L-reg801	133.113	98.0193	168.206	1.71605	0.779093	0.0117159	0.215165
chrX-reg8901	sdt	chrX	8104875	8105705	chrX-reg8901	174.995	128.891	221.099	1.7154	0.778546	0.194536	0.577921
chrX-reg20724	wgn	chrX	18524567	18525588	chrX-reg20724	218.568	160.995	276.141	1.71521	0.778386	0.00125951	0.073704
chr2R-reg19037	Egfr	chr2R	17438077	17439055	chr2R-reg19037	471.496	347.447	595.545	1.71406	0.777417	0.00117804	0.0716226
chr2L-reg8067		chr2L	7319539	7320155	chr2L-reg8067	389.048	286.74	491.355	1.71359	0.777025	0.000304089	0.0390074	chr2L	7318194	7322249	GMR25C06
chr3R-reg13016		chr3R	11937498	11939245	chr3R-reg13016	416.904	307.39	526.417	1.71254	0.776136	0.0291567	0.298412
chr3R-reg30054	CG2003;heph	chr3R	27810695	27811524	chr3R-reg30054	246.861	182.032	311.69	1.71228	0.775917	0.00384966	0.133103
chr3L-reg15672	dlp	chr3L	14639922	14640510	chr3L-reg15672	231	170.414	291.587	1.71105	0.774879	0.00921626	0.194206	chr3L	14638974	14642775	GMR53H03
chr3R-reg27348		chr3R	25392924	25393624	chr3R-reg27348	209.632	154.683	264.58	1.71046	0.774387	0.000792369	0.0617165
chr2L-reg8096		chr2L	7353161	7354255	chr2L-reg8096	294.109	217.218	371	1.70796	0.772275	0.0071096	0.173891	chr2L	7352615	7356515	GMR25B01
chr3R-reg25097		chr3R	23027432	23028831	chr3R-reg25097	769.47	568.367	970.574	1.70765	0.772016	0.00031434	0.0390074
chr3R-reg27605	kay	chr3R	25603278	25604074	chr3R-reg27605	216.605	160.014	273.196	1.70732	0.771736	0.00213436	0.0983249	chr3R	25602211	25604054	GMR39E11	chr3R	25603163	25606935	GMR42A05	chr3R	25602211	25604054	GMR39E11
chr2R-reg16229	sano	chr2R	14811182	14811834	chr2R-reg16229	146.583	108.325	184.841	1.70636	0.770924	0.0150151	0.237467
chr3R-reg22725	CG11786;CG11790	chr3R	20873082	20873507	chr3R-reg22725	297.181	219.617	374.746	1.70636	0.770921	0.00670576	0.169579
chr2R-reg8266		chr2R	7703187	7703906	chr2R-reg8266	213.513	157.805	269.222	1.70605	0.770657	0.00173056	0.088175	chr2R	7701442	7705310	GMR79G12
chr3R-reg16364	Dl	chr3R	15137786	15138665	chr3R-reg16364	483.562	357.559	609.566	1.7048	0.7696	0.0013166	0.0756508	chr3R	15137756	15141752	GMR37A05
chrX-reg7309	CG14439;RpL17;snoRNA:Psi28S-1232;tRNA:CR32740	chrX	6638458	6639755	chrX-reg7309	429.802	317.874	541.729	1.70423	0.769118	0.00466807	0.147764
chr2R-reg2770	esn	chr2R	2981882	2983420	chr2R-reg2770	393.943	291.437	496.45	1.70346	0.768467	0.0151529	0.238577
chrX-reg22060	vfl	chrX	19668162	19668904	chrX-reg22060	607.386	449.35	765.421	1.70339	0.768413	0.000310325	0.0390074
chrX-reg1527	Mur2B;snmRNA:400	chrX	1455470	1457268	chrX-reg1527	963.652	713.033	1214.27	1.70297	0.76805	0.000897046	0.063915	chrX	1453538	1457226	GMR69A01	chrX	1455868	1459636	GMR69A02	chrX	1453538	1457226	GMR69A01
chr2L-reg12880		chr2L	11325419	11326583	chr2L-reg12880	263.178	194.755	331.6	1.70265	0.767782	0.00147027	0.0815511
chr2R-reg6535	Hr46	chr2R	6101167	6103062	chr2R-reg6535	923.759	683.707	1163.81	1.70221	0.767408	0.00043154	0.0441533	chr2R	6100218	6103125	GMR16E12	chr2R	6100218	6103125	GMR16E12
chr3L-reg6121		chr3L	5613389	5615672	chr3L-reg6121	826.686	611.911	1041.46	1.70198	0.767217	0.000280405	0.0373081	chr3L	5613591	5617019	GMR83G12	chr3L	5613591	5617019	GMR83G12
chrX-reg14014	ade5;CG12717	chrX	12654406	12655330	chrX-reg14014	491.793	364.05	619.537	1.70179	0.767055	0.00200212	0.0955804
chr3R-reg18903	InR	chr3R	17433755	17434578	chr3R-reg18903	482.453	357.213	607.693	1.70121	0.76656	0.00175137	0.0883835	chr3R	17432206	17434764	GMR27H05
chr3R-reg5136	pyd	chr3R	4753418	4754426	chr3R-reg5136	626.711	464.184	789.237	1.70027	0.765761	0.000796878	0.0617165
chrX-reg19455		chrX	17411862	17412468	chrX-reg19455	161.91	119.928	203.893	1.70013	0.765642	0.0872061	0.442943
chr3R-reg6923	hth	chr3R	6343733	6345333	chr3R-reg6923	564.305	417.989	710.62	1.70009	0.765611	0.00431892	0.140575	chr3R	6343805	6346821	GMR44F09	chr3R	6343805	6346821	GMR44F09
chr2L-reg10282	tai	chr2L	9210553	9211356	chr2L-reg10282	475.35	352.119	598.582	1.69994	0.765486	0.000317298	0.0390074
chr2L-reg2720		chr2L	2484334	2485449	chr2L-reg2720	247.988	183.732	312.245	1.69946	0.765079	0.00418613	0.138306
chr3L-reg3752		chr3L	3392054	3393089	chr3L-reg3752	179.409	132.924	225.895	1.69943	0.76505	0.25014	0.623948
chr2L-reg21530	CG10237	chr2L	19439169	19439745	chr2L-reg21530	268.989	199.313	338.664	1.69915	0.764816	0.00189263	0.0922971
chr3L-reg6132	Blimp-1	chr3L	5626875	5627800	chr3L-reg6132	979.47	725.829	1233.11	1.6989	0.7646	0.000198801	0.0313706
chr3L-reg20420	nkd	chr3L	19033828	19034914	chr3L-reg20420	998.876	740.39	1257.36	1.69824	0.764044	0.00870154	0.188429
chrX-reg18441	CG9782	chrX	16515379	16516025	chrX-reg18441	319.601	236.913	402.29	1.69805	0.763878	0.0989433	0.461181
chr2R-reg6903	lola	chr2R	6426481	6427176	chr2R-reg6903	209.411	155.234	263.588	1.69801	0.763844	0.0115497	0.215065
chr3R-reg11434	kibra	chr3R	10541721	10542533	chr3R-reg11434	676.465	501.595	851.334	1.69725	0.763203	0.000146768	0.025648
chrX-reg21308	RhoGAP18B	chrX	19054138	19054855	chrX-reg21308	263.762	195.652	331.872	1.69623	0.762335	0.0352314	0.320246	chrX	19052433	19055858	GMR17A09
chrX-reg6503		chrX	5913886	5914474	chrX-reg6503	155.259	115.176	195.341	1.69601	0.762146	0.00265343	0.1113
chr2R-reg8072	CG9005	chr2R	7521410	7522373	chr2R-reg8072	505.657	375.132	636.182	1.69589	0.762041	0.0268303	0.288317
chr2L-reg8779	Snoo	chr2L	7909414	7910708	chr2L-reg8779	1289.03	956.474	1621.59	1.69538	0.761608	0.0135274	0.226653
chrX-reg8182		chrX	7427298	7428057	chrX-reg8182	159.464	118.327	200.601	1.6953	0.761544	0.102342	0.467896
chr2R-reg17554	CG16894	chr2R	16101044	16101626	chr2R-reg17554	196.781	146.023	247.539	1.69521	0.761464	0.0318356	0.30791
chr3L-reg1418	CG9134	chr3L	1256307	1257161	chr3L-reg1418	463.154	343.706	582.602	1.69506	0.761336	0.000319212	0.0390159
chr2R-reg18437		chr2R	16916727	16917338	chr2R-reg18437	161.712	120.037	203.386	1.69436	0.760742	0.0209824	0.267756
chr3R-reg25108	CG34006	chr3R	23043094	23043447	chr3R-reg25108	166.027	123.243	208.812	1.69432	0.760704	0.0087978	0.189179
chr3L-reg23421	Sfp78E	chr3L	21681971	21683456	chr3L-reg23421	251.308	186.674	315.942	1.69247	0.759133	0.00184967	0.0911685
chrX-reg21118	CG32541;CG42506	chrX	18867204	18868187	chrX-reg21118	296.08	219.939	372.221	1.69239	0.75906	0.0253679	0.284265
chr3L-reg23418	Sfp78E	chr3L	21679294	21680371	chr3L-reg23418	283.83	210.931	356.728	1.6912	0.758051	0.0368297	0.325026
chrX-reg21463	CG8034	chrX	19183886	19184616	chrX-reg21463	195.193	145.082	245.305	1.6908	0.757708	0.00484306	0.149936
chr2L-reg1575		chr2L	1444277	1445269	chr2L-reg1575	500.464	372.095	628.832	1.68998	0.757005	0.00117202	0.0716226
chr2R-reg17555	CG16894	chr2R	16101627	16102744	chr2R-reg17555	361.579	268.839	454.319	1.68993	0.756963	0.0103583	0.203928
chr3L-reg741	CG42719	chr3L	618477	619562	chr3L-reg741	1077.65	801.707	1353.6	1.6884	0.755654	0.000777626	0.061126
chr3L-reg11531		chr3L	10707719	10708646	chr3L-reg11531	285.648	212.547	358.75	1.68786	0.755198	0.0875346	0.443178
chrX-reg20322		chrX	18150679	18151791	chrX-reg20322	385.468	286.948	483.988	1.68668	0.754182	0.00114286	0.0706601
chr2R-reg15572	sbb	chr2R	14229561	14230115	chr2R-reg15572	357.27	265.961	448.579	1.68663	0.754145	0.00498707	0.152999
chr3L-reg20422	nkd	chr3L	19035760	19036499	chr3L-reg20422	600.938	447.403	754.473	1.68634	0.753894	0.000517726	0.0478048
chrX-reg1574	br;Mur2B	chrX	1511928	1512912	chrX-reg1574	250.098	186.229	313.968	1.68592	0.753538	0.0500215	0.365244
chr2L-reg11923	Fatp	chr2L	10515702	10516485	chr2L-reg11923	267.586	199.299	335.873	1.68527	0.752984	0.0731361	0.414046
chr3R-reg25093	Ser	chr3R	23022291	23023477	chr3R-reg25093	192.137	143.12	241.154	1.68498	0.752732	0.010458	0.204564
chrX-reg17897		chrX	16052127	16052752	chrX-reg17897	202.445	150.799	254.091	1.68496	0.752714	0.0538393	0.375864
chr3R-reg19498	SKIP	chr3R	17984224	17985190	chr3R-reg19498	137.541	102.454	172.629	1.68495	0.752708	0.0145751	0.234187
chr2L-reg709	ds	chr2L	670957	672278	chr2L-reg709	470.365	350.434	590.295	1.68447	0.752292	0.014757	0.235805	chr2L	668405	672326	GMR19D12	chr2L	671605	674797	GMR18H03
chrX-reg10480	CG15317	chrX	9450509	9451727	chrX-reg10480	199.851	148.907	250.794	1.68424	0.752094	0.0171901	0.251372
chr2R-reg7435	luna	chr2R	6962259	6962861	chr2R-reg7435	166.154	123.837	208.47	1.68343	0.7514	0.00519068	0.155905
chr2R-reg22997	NaCP60E;RpL41	chr2R	20790719	20791245	chr2R-reg22997	267.039	199.036	335.042	1.68332	0.75131	0.00598366	0.164644
chr2R-reg6553	Hdc;Hr46	chr2R	6125589	6127035	chr2R-reg6553	843.92	629.118	1058.72	1.68287	0.75092	0.000361217	0.040595	chr2R	6123027	6126815	GMR17D08	chr2R	6125449	6128074	GMR16D12	chr2R	6125449	6128074	GMR16D12
chrX-reg9517		chrX	8624249	8624810	chrX-reg9517	196.54	146.533	246.547	1.68253	0.750633	0.123689	0.500999
chr2L-reg1591		chr2L	1463370	1464338	chr2L-reg1591	227.252	169.463	285.041	1.68203	0.750201	0.00337441	0.126735
chr2L-reg679		chr2L	633364	634654	chr2L-reg679	547.935	408.63	687.241	1.68182	0.750023	0.000371984	0.0409666
chr3R-reg808	Gnf1	chr3R	726807	727677	chr3R-reg808	270.651	201.855	339.448	1.68164	0.74987	0.0246276	0.281767
chr3L-reg6113	Eaf6	chr3L	5605018	5605747	chr3L-reg6113	571.655	426.406	716.904	1.68127	0.749551	0.00051613	0.0478048	chr3L	5603630	5607238	GMR83F11
chr2L-reg17229		chr2L	15468391	15469581	chr2L-reg17229	179.627	133.989	225.265	1.68123	0.749513	0.0135555	0.226837
chr3R-reg26857	CG11873	chr3R	24908367	24909367	chr3R-reg26857	473.172	352.97	593.374	1.68109	0.749398	0.0317727	0.307899
chr3L-reg23301		chr3L	21574452	21575235	chr3L-reg23301	268.818	200.557	337.079	1.68071	0.749075	0.0122652	0.218554
chrX-reg13198	fw	chrX	11893530	11894437	chrX-reg13198	355.351	265.207	445.494	1.6798	0.748288	0.017738	0.253256
chr3R-reg19249	CG6678	chr3R	17731661	17732781	chr3R-reg19249	141.877	105.907	177.847	1.67927	0.747838	0.0211244	0.268296
chr3R-reg29745		chr3R	27528391	27529340	chr3R-reg29745	252.355	188.389	316.321	1.67909	0.747677	0.000687231	0.0576647	chr3R	27527318	27531056	GMR34A01
chr3L-reg6096	CG10590;mthl2	chr3L	5596898	5597266	chr3L-reg6096	133.28	99.5107	167.049	1.6787	0.747345	0.030349	0.30256
chr2L-reg11294	CG4839	chr2L	10143606	10144290	chr2L-reg11294	131.456	98.1727	164.738	1.67805	0.746784	0.00223662	0.101094
chr3L-reg9346		chr3L	8650021	8650668	chr3L-reg9346	303.12	226.404	379.835	1.67769	0.746474	0.00481625	0.149325	chr3L	8648208	8651686	GMR13B09
chr2R-reg2693	CG33914;Tsp42Ej	chr2R	2927249	2927982	chr2R-reg2693	221.367	165.371	277.363	1.67722	0.746072	0.114092	0.486288
chr3R-reg796	laf	chr3R	709116	709931	chr3R-reg796	582.016	434.804	729.227	1.67714	0.746002	0.0261518	0.286411
chrX-reg6842	CG3823	chrX	6198256	6198749	chrX-reg6842	123.076	91.9551	154.196	1.67687	0.745767	0.0250726	0.282752
chrX-reg1966	CG3600	chrX	1862022	1863160	chrX-reg1966	126.981	94.8832	159.078	1.67657	0.74551	0.0349542	0.31937
chr3R-reg10492	tRNA:CR31588	chr3R	9619875	9621214	chr3R-reg10492	713.417	533.086	893.748	1.67655	0.745499	0.000799732	0.0617165
chrX-reg22524	obst-A;sw	chrX	20110351	20111051	chrX-reg22524	379.128	283.301	474.954	1.6765	0.745453	0.0328685	0.311801
chr3L-reg9026	ImpE1	chr3L	8364814	8366817	chr3L-reg9026	983.812	735.336	1232.29	1.67582	0.744864	0.0021533	0.0987671
chr2L-reg12881		chr2L	11326584	11327401	chr2L-reg12881	364.324	272.362	456.287	1.6753	0.744419	0.030051	0.301101
chr3L-reg3759		chr3L	3397960	3398694	chr3L-reg3759	256.959	192.144	321.773	1.67464	0.743853	0.00245834	0.106534
chrX-reg21768	car;Grip84	chrX	19459910	19460374	chrX-reg21768	141.442	105.768	177.116	1.67457	0.743788	0.0216654	0.269981
chr3L-reg19269	Eip75B	chr3L	18005007	18005835	chr3L-reg19269	323.471	241.887	405.055	1.67456	0.743783	0.00111347	0.0705187
chrX-reg1577	br	chrX	1517513	1518554	chrX-reg1577	207.332	155.04	259.624	1.67456	0.743779	0.0111241	0.211338	chrX	1514256	1518215	GMR69B12
chr2L-reg20753	CG10348	chr2L	18718745	18719797	chr2L-reg20753	155.387	116.212	194.562	1.6742	0.74347	0.00703125	0.173282
chr3L-reg22750	ko	chr3L	21100861	21101755	chr3L-reg22750	182.064	136.173	227.955	1.67401	0.743305	0.0519345	0.370553
chr3L-reg3141		chr3L	2835958	2836912	chr3L-reg3141	436.355	326.381	546.329	1.6739	0.743213	0.00359437	0.130142
chr3L-reg13107	l(3)j2D3	chr3L	12106315	12106944	chr3L-reg13107	393.177	294.102	492.251	1.67374	0.743078	0.0162132	0.245688
chr2L-reg16172	CG15283	chr2L	14451507	14452564	chr2L-reg16172	236.738	177.088	296.388	1.67368	0.743023	0.0127802	0.22187	chr2L	14451817	14454838	GMR16F09
chr2R-reg17013	sm	chr2R	15504246	15505088	chr2R-reg17013	310.161	232.052	388.27	1.6732	0.74261	0.000808407	0.0618905
chr2R-reg22093	CG13564;CG16786	chr2R	19968791	19969566	chr2R-reg22093	435.896	326.163	545.629	1.67288	0.74233	0.0140822	0.231073
chrX-reg706	tw	chrX	678710	678937	chrX-reg706	228.031	170.637	285.424	1.6727	0.742179	0.00246875	0.106534
chr3L-reg9531		chr3L	8813428	8814936	chr3L-reg9531	856.398	641.138	1071.66	1.6715	0.74114	0.000230255	0.034287	chr3L	8812149	8815534	GMR53F03	chr3L	8812149	8815534	GMR53F03
chr2R-reg6329	Def;magu	chr2R	5944012	5944773	chr2R-reg6329	304.222	227.782	380.662	1.67117	0.740859	0.00457586	0.146379
chr2L-reg19767		chr2L	17781059	17782043	chr2L-reg19767	242.322	181.438	303.207	1.67113	0.740826	0.00829684	0.183703	chr2L	17778137	17781663	GMR32A05
chr3R-reg7067	Skeletor	chr3R	6512267	6512963	chr3R-reg7067	548.403	410.755	686.051	1.67022	0.740036	0.000812814	0.0618905
chr3R-reg4314		chr3R	3956449	3958331	chr3R-reg4314	415.107	310.927	519.286	1.67012	0.739952	0.00471525	0.147929
chr3L-reg14002	CG32115	chr3L	12908743	12910032	chr3L-reg14002	293.587	219.913	367.261	1.67003	0.73987	0.0547671	0.378043
chr3R-reg6884		chr3R	6292204	6293353	chr3R-reg6884	269.712	202.063	337.362	1.66959	0.739491	0.0477142	0.358437
chr3R-reg4333	grn	chr3R	3979123	3979874	chr3R-reg4333	440.302	329.868	550.735	1.66956	0.739471	0.0236709	0.278182	chr3R	3979071	3982846	GMR26G11
chr3R-reg10546		chr3R	9675242	9676091	chr3R-reg10546	343.197	257.152	429.243	1.66922	0.739177	0.0213789	0.268794
chr3L-reg23535	eg	chr3L	21801560	21802607	chr3L-reg23535	783.43	587.03	979.83	1.66913	0.739097	0.000248174	0.0359427	chr3L	21802113	21805205	GMR69E02
chr2L-reg12951		chr2L	11395857	11396720	chr2L-reg12951	244.503	183.276	305.73	1.66814	0.738242	0.00438582	0.141802	chr2L	11394036	11397012	GMR87C08
chr2L-reg457	ex	chr2L	427528	428497	chr2L-reg457	827.216	620.071	1034.36	1.66813	0.738234	0.000330254	0.0394532
chr2L-reg16288	CG3473	chr2L	14567131	14568218	chr2L-reg16288	245.265	183.856	306.674	1.66802	0.738135	0.00551414	0.157298
chrX-reg13427	Ten-a	chrX	12100194	12100907	chrX-reg13427	158.216	118.615	197.817	1.66772	0.737877	0.0154856	0.240414
chr2R-reg2763	esn	chr2R	2973217	2975520	chr2R-reg2763	938.482	703.629	1173.34	1.66755	0.73773	0.000309	0.0390074	chr2R	2974547	2978523	GMR79B07
chr3R-reg26634	CG31048;inx3	chr3R	24685370	24687084	chr3R-reg26634	622.245	466.548	777.943	1.66745	0.737641	0.000807066	0.0618905
chr3L-reg1663		chr3L	1457423	1458244	chr3L-reg1663	571.771	428.799	714.743	1.66685	0.737124	0.000230814	0.034287	chr3L	1456079	1458329	GMR37F11	chr3L	1457705	1461693	GMR38H04
chr3R-reg20870	CG34289	chr3R	19333185	19334222	chr3R-reg20870	408.312	306.285	510.338	1.66622	0.736579	0.000899912	0.063915
chr2R-reg12086	Fs	chr2R	11126946	11127857	chr2R-reg12086	333.577	250.314	416.84	1.66527	0.735753	0.000453793	0.0447741
chr2L-reg22274	CG13970	chr2L	20106707	20108008	chr2L-reg22274	223.926	168.041	279.812	1.66515	0.735648	0.00166729	0.0868371
chrX-reg20903	CG6961;Pk17E	chrX	18682287	18682864	chrX-reg20903	223.252	167.555	278.948	1.66481	0.735358	0.0100093	0.200234
chr3L-reg22890	Eip78C	chr3L	21217520	21218607	chr3L-reg22890	228.307	171.355	285.259	1.66472	0.735283	0.00340404	0.127095	chr3L	21216426	21219717	GMR35D08
chr2R-reg11209	CG17386	chr2R	10303877	10304553	chr2R-reg11209	391.974	294.226	489.723	1.66444	0.735041	0.000848824	0.0627105
chr3L-reg6990	CG42747	chr3L	6435260	6436378	chr3L-reg6990	585.21	439.308	731.111	1.66423	0.734859	0.000749403	0.0604814
chrX-reg7101	CG34417	chrX	6433420	6434469	chrX-reg7101	546.091	410.052	682.13	1.66352	0.734241	0.000624735	0.054207
chrX-reg725	Rbf	chrX	690592	691509	chrX-reg725	409.475	307.47	511.48	1.66351	0.734233	0.00623783	0.166653
chr2R-reg19038	Egfr	chr2R	17439056	17440378	chr2R-reg19038	624.959	469.366	780.552	1.66299	0.73378	0.000494937	0.0463072	chr2R	17439111	17442366	GMR22D09
chr3L-reg11768		chr3L	10944404	10945389	chr3L-reg11768	353.501	265.51	441.493	1.66281	0.733625	0.0607745	0.390554
chr3R-reg19152		chr3R	17664298	17665548	chr3R-reg19152	695.963	522.796	869.131	1.66247	0.733327	0.000733151	0.0596558
chr2R-reg12096	scb	chr2R	11137755	11138788	chr2R-reg12096	234.297	176.052	292.543	1.66168	0.732646	0.198006	0.580597	chr2R	11136962	11140193	GMR14H11
chr3L-reg1945	CG12011;CG7991	chr3L	1691223	1692309	chr3L-reg1945	226.502	170.236	282.768	1.66104	0.732085	0.00729435	0.175863
chr3L-reg4695	ImpL2	chr3L	4226879	4227706	chr3L-reg4695	491.479	369.455	613.504	1.66057	0.731675	0.000510519	0.0475547
chr2L-reg3716	E23	chr2L	3340842	3341722	chr2L-reg3716	212.404	159.683	265.125	1.66032	0.731464	0.00667133	0.169346
chr2L-reg677		chr2L	631489	632385	chr2L-reg677	163.645	123.049	204.24	1.65982	0.731029	0.0120614	0.217572
chrX-reg20883	CCKLR-17D3;CG6891	chrX	18668798	18669611	chrX-reg20883	566.41	426.005	706.815	1.65917	0.730461	0.000834354	0.0623077
chr2R-reg17314		chr2R	15818765	15819416	chr2R-reg17314	363.687	273.536	453.838	1.65915	0.730448	0.084696	0.438345
chr2R-reg2059	jing	chr2R	2408116	2408800	chr2R-reg2059	302.073	227.202	376.943	1.65907	0.73037	0.00684682	0.170525
chr3R-reg22904	CG34110	chr3R	21003297	21004043	chr3R-reg22904	221.387	166.52	276.254	1.65898	0.7303	0.00726349	0.175527	chr3R	21001603	21005295	GMR77H03
chr3R-reg3439		chr3R	3151186	3152194	chr3R-reg3439	208.373	156.824	259.923	1.65742	0.728939	0.00355079	0.129674
chr3R-reg15874	CG7720	chr3R	14620776	14621314	chr3R-reg15874	447.264	336.735	557.793	1.65648	0.728119	0.0411818	0.339941
chrX-reg3936	Rala	chrX	3604758	3605353	chrX-reg3936	154.883	116.613	193.153	1.65636	0.728016	0.00360923	0.13019
chrX-reg17955	disco	chrX	16110660	16111574	chrX-reg17955	766.17	576.859	955.481	1.65635	0.728008	0.00165606	0.0867553	chrX	16111085	16113740	GMR26A01
chr2L-reg24	l(2)gl	chr2L	18848	19884	chr2L-reg24	187.845	141.435	234.256	1.65628	0.727942	0.00700724	0.172892	chr2L	18453	19917	GMR27E12	chr2L	18453	19917	GMR27E12
chrX-reg13079	pot	chrX	11809314	11809893	chrX-reg13079	431.695	325.043	538.348	1.65624	0.727908	0.00145829	0.0813605
chr3R-reg13049	CG5903;CG5916	chr3R	11972296	11972625	chr3R-reg13049	212.384	159.916	264.853	1.6562	0.727878	0.0259318	0.286374
chr2L-reg18458	CG42389	chr2L	16620034	16620552	chr2L-reg18458	268.951	202.519	335.383	1.65606	0.727753	0.00145129	0.0811838
chrX-reg23367	CG1753	chrX	20915658	20916468	chrX-reg23367	398.121	299.79	496.452	1.656	0.7277	0.00926714	0.194206
chr3R-reg29724	CG11550	chr3R	27505519	27506168	chr3R-reg29724	333.159	250.909	415.41	1.65562	0.727372	0.00368338	0.130797
chr3L-reg18222	Exn	chr3L	16981413	16982518	chr3L-reg18222	474.637	357.574	591.7	1.65476	0.726623	0.00123755	0.073704
chrX-reg13741	CG2556	chrX	12405362	12406153	chrX-reg13741	324.899	244.775	405.023	1.65467	0.726545	0.000438793	0.0441823
chr3R-reg29741		chr3R	27524059	27524999	chr3R-reg29741	755.696	569.362	942.03	1.65454	0.726426	0.000353858	0.0403312	chr3R	27522042	27525038	GMR33D01	chr3R	27523735	27527337	GMR33G08
chr3L-reg22914	CG43218;Eip78C	chr3L	21247035	21248050	chr3L-reg22914	998.801	752.569	1245.03	1.65438	0.726288	0.0206563	0.266476	chr3L	21244417	21248295	GMR36A04	chr3L	21247537	21251534	GMR36C01
chr2R-reg10311		chr2R	9450550	9451703	chr2R-reg10311	785.246	591.697	978.794	1.65421	0.726146	0.0013303	0.0762308
chrX-reg7601	inx7	chrX	6901943	6902916	chrX-reg7601	628.304	473.523	783.085	1.65374	0.725734	0.00471063	0.147929
chrX-reg4074	ec	chrX	3726018	3726785	chrX-reg4074	211.69	159.573	263.807	1.6532	0.725263	0.00146394	0.0814606
chr2R-reg13838	CG5550	chr2R	12698824	12699831	chr2R-reg13838	214.597	161.823	267.37	1.65224	0.724423	0.01008	0.201267
chrX-reg6481	CG4766	chrX	5894229	5895150	chrX-reg6481	267.898	202.019	333.777	1.65221	0.724394	0.0137005	0.228287
chr2L-reg7693	smt3	chr2L	6967300	6967859	chr2L-reg7693	263.366	198.605	328.127	1.65216	0.724351	0.0901429	0.448595
chr3R-reg16341		chr3R	15109416	15110120	chr3R-reg16341	375.113	282.9	467.326	1.65191	0.724136	0.0139479	0.230233
chrX-reg19788		chrX	17709025	17709789	chrX-reg19788	268.018	202.132	333.904	1.65191	0.724135	0.0776481	0.424256
chrX-reg1941	CG3600	chrX	1837867	1839165	chrX-reg1941	415.96	313.727	518.192	1.65173	0.723975	0.00797348	0.182135
chr3L-reg1196	trio	chr3L	1031872	1032797	chr3L-reg1196	519.781	392.042	647.521	1.65166	0.72392	0.00101738	0.0674373	chr3L	1029592	1032929	GMR16H12	chr3L	1031939	1033683	GMR18B07	chr3L	1031939	1033683	GMR18B07
chr2R-reg7249	CG30015	chr2R	6759091	6759918	chr2R-reg7249	276.63	208.663	344.597	1.65146	0.723738	0.0334724	0.314259
chr3R-reg5358	pum	chr3R	4960799	4961355	chr3R-reg5358	225.664	170.236	281.092	1.65119	0.72351	0.00621974	0.166653
chr3L-reg16926	CG32150	chr3L	15840580	15841519	chr3L-reg16926	194.397	146.657	242.136	1.65103	0.723371	0.137287	0.519587	chr3L	15837523	15841060	GMR74C07	chr3L	15840047	15844043	GMR74D03
chr3L-reg12186	CG6175	chr3L	11288522	11289367	chr3L-reg12186	421.279	317.928	524.63	1.65015	0.7226	0.00202744	0.0959832
chr3R-reg26846	CG11873	chr3R	24895867	24896687	chr3R-reg26846	210.317	158.796	261.838	1.64889	0.721498	0.115846	0.488444
chr2L-reg20921	tup	chr2L	18880795	18882458	chr2L-reg20921	1021.62	771.366	1271.88	1.64887	0.721475	0.000864548	0.0630375	chr2L	18881581	18885292	GMR76B08
chrX-reg10376	Megalin	chrX	9362507	9363516	chrX-reg10376	268.729	202.945	334.513	1.64829	0.720972	0.00776578	0.180794
chr2L-reg2342	aop	chr2L	2161888	2162852	chr2L-reg2342	815.72	616.133	1015.31	1.64787	0.720604	0.00397005	0.134291	chr2L	2161491	2163698	GMR34H06	chr2L	2161491	2163698	GMR34H06
chr3R-reg23889	HLHm3;m2	chr3R	21843084	21843696	chr3R-reg23889	595.183	449.737	740.629	1.64681	0.71967	0.000857098	0.0627105
chr3L-reg20555	fz2	chr3L	19166368	19167214	chr3L-reg20555	195.342	147.733	242.952	1.64454	0.717682	0.0285509	0.295933
chr2L-reg12719	CG4788	chr2L	11177613	11178129	chr2L-reg12719	119.7	90.533	148.866	1.64433	0.717503	0.0130102	0.223477
chr2L-reg7185	eya	chr2L	6533794	6535828	chr2L-reg7185	503.378	380.821	625.935	1.64365	0.716902	0.00263958	0.1113	chr2L	6532924	6535871	GMR20E01	chr2L	6532924	6535871	GMR20E01
chr3L-reg1662		chr3L	1456060	1457422	chr3L-reg1662	266.346	201.523	331.169	1.64333	0.716621	0.00648542	0.168155	chr3L	1453531	1456621	GMR38A08	chr3L	1456079	1458329	GMR37F11	chr3L	1456079	1458329	GMR37F11
chr2R-reg11949	chn	chr2R	11006091	11006729	chr2R-reg11949	406.846	307.846	505.846	1.64318	0.71649	0.00121754	0.0729315	chr2R	11003109	11006865	GMR26G07
chr2R-reg21549	CG18128;Sesn	chr2R	19609015	19610347	chr2R-reg21549	603.928	456.99	750.866	1.64307	0.716393	0.0269225	0.288317
chr2L-reg13660	prd	chr2L	12085529	12086576	chr2L-reg13660	259.485	196.44	322.531	1.64188	0.715349	0.00539755	0.157156
chr3R-reg6932	hth	chr3R	6355858	6356536	chr3R-reg6932	330.002	249.844	410.16	1.64166	0.715159	0.00414402	0.137776	chr3R	6355154	6358799	GMR45D12
chr3L-reg11759	CG34050	chr3L	10934609	10935843	chr3L-reg11759	275.55	208.722	342.378	1.64036	0.714009	0.00207559	0.0968839
chr3R-reg7257	Cad86C	chr3R	6660815	6662132	chr3R-reg7257	410.762	311.175	510.348	1.64007	0.713755	0.00100379	0.0668604
chrX-reg1536	br;Mur2B	chrX	1468483	1469356	chrX-reg1536	763.308	578.285	948.331	1.6399	0.713609	0.000494447	0.0463072	chrX	1467671	1470607	GMR69A05
chr3L-reg863		chr3L	727407	728169	chr3L-reg863	286.336	216.952	355.72	1.63963	0.713371	0.0112186	0.212439
chr3L-reg16599	CrebA	chr3L	15537524	15539003	chr3L-reg16599	785.15	595.027	975.274	1.63904	0.712853	0.000706039	0.0587764	chr3L	15537618	15540145	GMR64A03	chr3L	15537618	15540145	GMR64A03
chrX-reg17870	disco-r	chrX	16026297	16027942	chrX-reg17870	603.637	457.57	749.703	1.63845	0.712328	0.0251226	0.283047
chr3R-reg7256	Cad86C	chr3R	6659365	6660814	chr3R-reg7256	488.176	370.158	606.194	1.63766	0.711639	0.00106623	0.0688308
chrX-reg3182	kirre	chrX	2934459	2935257	chrX-reg3182	268.412	203.554	333.27	1.63725	0.711276	0.00331564	0.126464	chrX	2932768	2936702	GMR38G11
chrX-reg8184		chrX	7429071	7429621	chrX-reg8184	190.092	144.185	235.999	1.63678	0.710863	0.109834	0.479743
chr2R-reg12729	sli	chr2R	11770951	11771839	chr2R-reg12729	674.822	511.97	837.675	1.63618	0.710333	0.000446667	0.0447131	chr2R	11770413	11771864	GMR31B10	chr2R	11770413	11771864	GMR31B10
chr3L-reg22911	Eip78C	chr3L	21244323	21245129	chr3L-reg22911	314.583	238.667	390.5	1.63617	0.710323	0.0073472	0.176341	chr3L	21244417	21248295	GMR36A04
chrX-reg17073	CG6294;CG6299	chrX	15359170	15359890	chrX-reg17073	294.443	223.392	365.494	1.63611	0.710271	0.00633963	0.167369
chr3L-reg20554	fz2	chr3L	19165719	19166367	chr3L-reg20554	366.539	278.119	454.959	1.63584	0.710035	0.0018637	0.0914817
chrX-reg20331		chrX	18160438	18162671	chrX-reg20331	741.074	562.317	919.83	1.63579	0.709983	0.00854137	0.186001
chr2R-reg15565	sbb	chr2R	14221810	14222779	chr2R-reg15565	581.55	441.31	721.791	1.63557	0.70979	0.00189439	0.0922971
chr2R-reg17458		chr2R	15983109	15984240	chr2R-reg17458	163.585	124.169	203.002	1.63489	0.70919	0.00529456	0.156474
chr2L-reg7378	Tsp	chr2L	6691098	6692238	chr2L-reg7378	312.583	237.274	387.891	1.63478	0.709097	0.000821829	0.061927
chr3R-reg6929	hth	chr3R	6353392	6354553	chr3R-reg6929	581.404	441.368	721.439	1.63455	0.708894	0.000352386	0.0403312	chr3R	6351335	6355188	GMR46A09
chr2L-reg4314		chr2L	3851515	3852347	chr2L-reg4314	195.048	148.079	242.018	1.63438	0.708743	0.0116703	0.215165
chr3R-reg12443		chr3R	11414476	11415616	chr3R-reg12443	496.998	377.382	616.613	1.63392	0.708341	0.00961988	0.197099
chrX-reg20644	Bx	chrX	18433747	18434847	chrX-reg20644	335.898	255.175	416.62	1.63268	0.707246	0.042478	0.342381	chrX	18432404	18436888	GMR42H08
chr2L-reg403	al	chr2L	377336	378622	chr2L-reg403	483.055	366.968	599.142	1.63268	0.707245	0.0010677	0.0688308
chr3L-reg6118		chr3L	5609313	5610185	chr3L-reg6118	191.63	145.607	237.654	1.63216	0.706782	0.00670631	0.169579
chr3R-reg4316		chr3R	3959581	3960724	chr3R-reg4316	268.611	204.134	333.088	1.63171	0.706387	0.0327216	0.311278
chr2R-reg6516	CG34221	chr2R	6087088	6087641	chr2R-reg6516	237.321	180.457	294.184	1.63022	0.705067	0.0912095	0.450475
chr3L-reg743	CG42719	chr3L	620542	621555	chr3L-reg743	660.35	502.145	818.555	1.63012	0.704974	0.00099252	0.066837
chr3R-reg19497	SKIP	chr3R	17983294	17984223	chr3R-reg19497	247.214	187.987	306.44	1.63011	0.704971	0.00258672	0.110053
chrX-reg20773		chrX	18566568	18569102	chrX-reg20773	216.645	164.751	268.539	1.62997	0.704844	0.0175345	0.252854
chr3L-reg744		chr3L	621556	622454	chr3L-reg744	872.73	663.804	1081.66	1.62948	0.704411	0.000794297	0.0617165
chr3R-reg29484	CG11337;Gprk2	chr3R	27234610	27235377	chr3R-reg29484	345.336	262.676	427.996	1.62937	0.704312	0.00190809	0.0927508	chr3R	27231627	27235499	GMR13F04	chr3R	27234286	27236100	GMR12C03	chr3R	27234286	27236100	GMR12C03
chr2R-reg2819	Spn43Aa	chr2R	3032133	3033179	chr2R-reg2819	623.039	474.202	771.875	1.62774	0.702867	0.0691829	0.407383
chr3L-reg9532	dally	chr3L	8814937	8816663	chr3L-reg9532	1214.18	924.128	1504.23	1.62773	0.702862	0.00130787	0.0755596
chrX-reg1940	CG3600	chrX	1836926	1837866	chrX-reg1940	455.655	346.809	564.501	1.6277	0.702835	0.0174704	0.252676
chr2L-reg16370	osp	chr2L	14651516	14652517	chr2L-reg16370	265.175	201.855	328.495	1.62738	0.702554	0.0047549	0.148731
chr3L-reg23898	olf413	chr3L	22173755	22176060	chr3L-reg23898	744.726	566.945	922.508	1.62716	0.702354	0.0234166	0.277081
chr3L-reg13034	rols	chr3L	12041225	12042678	chr3L-reg13034	301.674	229.66	373.689	1.62714	0.70234	0.0116248	0.215165
chrU-reg5296		chrU	9141906	9144330	chrU-reg5296	569.826	433.844	705.808	1.62687	0.702099	0.218072	0.598162
chr3R-reg5133	pyd	chr3R	4751034	4751804	chr3R-reg5133	324.965	247.426	402.504	1.62676	0.702006	0.00181993	0.090509
chr2L-reg5767	tkv;tRNA:CR31971	chr2L	5239044	5240692	chr2L-reg5767	389.468	296.574	482.361	1.62644	0.701718	0.00143994	0.0807629
chrX-reg2100	Unc-76	chrX	1978495	1979664	chrX-reg2100	269.759	205.432	334.085	1.62626	0.701555	0.169833	0.553501
chrX-reg1530	Mur2B	chrX	1461133	1462580	chrX-reg1530	238.2	181.453	294.948	1.62548	0.700868	0.00548944	0.157298
chrX-reg21917	CG14216;CG14223	chrX	19557315	19557894	chrX-reg21917	389.577	296.768	482.387	1.62547	0.700856	0.00117708	0.0716226
chr3L-reg17119	Notum	chr3L	16017019	16017939	chr3L-reg17119	477.078	363.46	590.696	1.6252	0.70062	0.000702132	0.0586821
chr3R-reg13121	mtSSB	chr3R	12035708	12036635	chr3R-reg13121	828.05	630.847	1025.25	1.6252	0.700617	0.00256413	0.109615
chr3L-reg23524		chr3L	21790613	21791884	chr3L-reg23524	245.862	187.338	304.385	1.62479	0.700254	0.0077521	0.180794	chr3L	21788218	21791759	GMR69D09	chr3L	21791070	21794228	GMR69D10
chr3L-reg6347	vn	chr3L	5829533	5830741	chr3L-reg6347	257.061	195.875	318.246	1.62474	0.700212	0.00184285	0.0910445
chr3L-reg11532		chr3L	10708647	10709683	chr3L-reg11532	731.375	557.293	905.457	1.62474	0.70021	0.0365113	0.324179
chr3R-reg24722	T48	chr3R	22711373	22712190	chr3R-reg24722	451.867	344.33	559.404	1.62462	0.700099	0.052722	0.373079
chr3R-reg16338		chr3R	15106392	15108163	chr3R-reg16338	838.077	638.695	1037.46	1.62434	0.699856	0.0498462	0.365014
chr3L-reg13474		chr3L	12435019	12435882	chr3L-reg13474	165.829	126.393	205.264	1.62401	0.69956	0.00304371	0.120749	chr3L	12435104	12438816	GMR33H09
chr3L-reg859		chr3L	723548	724744	chr3L-reg859	484.79	369.509	600.07	1.62397	0.699521	0.0012618	0.073704
chr2R-reg15459		chr2R	14109843	14111132	chr2R-reg15459	561.518	427.996	695.04	1.62394	0.699498	0.000462829	0.0448678
chr2L-reg2387		chr2L	2199344	2200194	chr2L-reg2387	240.997	183.717	298.277	1.62357	0.699168	0.0132351	0.224327
chrX-reg11587	Rab9D;spri	chrX	10478644	10479371	chrX-reg11587	153.156	116.792	189.52	1.62272	0.698413	0.0176253	0.252854
chr2L-reg11911	CG6094;Myo31DF	chr2L	10506957	10507193	chr2L-reg11911	164.839	125.769	203.909	1.62129	0.697141	0.163921	0.54633
chr3R-reg6922	hth	chr3R	6340882	6343732	chr3R-reg6922	491.21	374.796	607.624	1.62121	0.697073	0.00718315	0.174476
chrX-reg3184	kirre	chrX	2935891	2936752	chrX-reg3184	275.848	210.476	341.22	1.62118	0.697047	0.00181547	0.090509	chrX	2932768	2936702	GMR38G11
chr3L-reg1500	Myo61F	chr3L	1319296	1320003	chr3L-reg1500	321.003	244.954	397.052	1.62092	0.696817	0.00149256	0.0821878
chrX-reg15577		chrX	13992736	13993634	chrX-reg15577	162.162	123.782	200.542	1.62012	0.6961	0.0387362	0.331581
chrX-reg21066	CG32541;CG42506	chrX	18819823	18820696	chrX-reg21066	443.486	338.568	548.404	1.61977	0.695792	0.0024611	0.106534
chr3L-reg4699	ImpL2	chr3L	4230540	4231384	chr3L-reg4699	140.13	107.012	173.248	1.61897	0.695072	0.028429	0.295832
chrX-reg16241	NetB	chrX	14609168	14610094	chrX-reg16241	287.877	219.869	355.885	1.61862	0.694766	0.0405085	0.338424	chrX	14607335	14611206	GMR30D09
chr2L-reg4957	Gs1l;RpL27A	chr2L	4456449	4457380	chr2L-reg4957	207.151	158.231	256.071	1.61833	0.694509	0.0217186	0.269981
chr2L-reg16296		chr2L	14576029	14577180	chr2L-reg16296	204.233	156.007	252.459	1.61826	0.694441	0.0345629	0.318381
chrX-reg22061	vfl	chrX	19668905	19669555	chrX-reg22061	282.914	216.109	349.718	1.61825	0.694433	0.0101721	0.202855
chr2L-reg12019	Trim9	chr2L	10616012	10616820	chr2L-reg12019	213.746	163.275	264.218	1.61824	0.694428	0.00588393	0.163644
chr3R-reg27587		chr3R	25585245	25586052	chr3R-reg27587	191.892	146.588	237.195	1.61811	0.694309	0.0074195	0.176872	chr3R	25582737	25585928	GMR40G11
chr3L-reg17116	Notum	chr3L	16012392	16013349	chr3L-reg17116	227.288	173.718	280.858	1.61674	0.693091	0.00212042	0.0978957
chr2R-reg4638		chr2R	4526304	4527053	chr2R-reg4638	275.172	210.337	340.008	1.61649	0.692866	0.0110127	0.210545	chr2R	4524417	4528067	GMR69F05
chr3R-reg27058	stg	chr3R	25081170	25082032	chr3R-reg27058	845.668	646.717	1044.62	1.61527	0.691772	0.000784343	0.0614257
chr2L-reg12018	Trim9	chr2L	10615005	10616011	chr2L-reg12018	442.164	338.182	546.147	1.61495	0.69149	0.0107359	0.207694
chr3L-reg15379	fz	chr3L	14358007	14358863	chr3L-reg15379	246.832	188.815	304.85	1.61454	0.691127	0.00747413	0.177175
chrX-reg1573	br;Mur2B	chrX	1511103	1511927	chrX-reg1573	629.001	481.174	776.828	1.61444	0.691037	0.00358697	0.130097	chrX	1509819	1511963	GMR69B10
chr3R-reg25744	CG34353	chr3R	23709333	23710699	chr3R-reg25744	187.432	143.382	231.481	1.61443	0.691025	0.0142289	0.23201
chrX-reg5363		chrX	4920874	4921511	chrX-reg5363	204.283	156.299	252.266	1.614	0.690643	0.00513047	0.155421
chr3L-reg3730	CG12010;YT521-B	chr3L	3374034	3374294	chr3L-reg3730	175.279	134.127	216.431	1.61362	0.6903	0.0147682	0.235805
chr2R-reg5035	CG8213	chr2R	4872663	4873810	chr2R-reg5035	397.547	304.229	490.865	1.61347	0.690169	0.000419362	0.0436819
chr2R-reg10795	Prosap	chr2R	9962745	9963827	chr2R-reg10795	653.305	499.99	806.62	1.61327	0.68999	0.00147714	0.0815511
chr3R-reg29730		chr3R	27511482	27512864	chr3R-reg29730	239.335	183.177	295.492	1.61315	0.689881	0.0349699	0.31937
chr3R-reg13318	ss	chr3R	12228334	12230341	chr3R-reg13318	904.294	692.258	1116.33	1.61259	0.689381	0.00120278	0.0722521	chr3R	12227800	12229163	GMR14B05	chr3R	12227800	12229163	GMR14B05
chrX-reg4675	CG12688	chrX	4274640	4275504	chrX-reg4675	258.469	197.877	319.062	1.61243	0.689235	0.0996771	0.462401
chr3R-reg27612	kay	chr3R	25611726	25612344	chr3R-reg27612	210.329	161.05	259.608	1.61197	0.688825	0.00911221	0.192678	chr3R	25608784	25612216	GMR41B11	chr3R	25611292	25615134	GMR42B10
chr2R-reg7816	CG13203;Tapdelta	chr2R	7258517	7258747	chr2R-reg7816	196.141	150.205	242.077	1.61164	0.688533	0.0425481	0.342554
chr2L-reg16380	osp	chr2L	14663861	14665056	chr2L-reg16380	370.982	284.173	457.791	1.61096	0.687921	0.116957	0.490049
chrX-reg20782	phm	chrX	18579080	18579994	chrX-reg20782	203.685	156.036	251.333	1.61074	0.68772	0.00711354	0.173891
chrX-reg19878	CG12985;mnb	chrX	17775287	17776157	chrX-reg19878	184.108	141.089	227.128	1.60982	0.686903	0.0365885	0.324179
chrX-reg9873	CG10962;CG42388	chrX	8936058	8937168	chrX-reg9873	369.82	283.421	456.218	1.60968	0.686778	0.0119077	0.216594
chrX-reg3105	kirre;rst	chrX	2865826	2866338	chrX-reg3105	139.69	107.056	172.325	1.60967	0.686767	0.062255	0.394836	chrX	2864041	2867528	GMR31H12
chr3L-reg8620	nmo	chr3L	8029441	8030195	chr3L-reg8620	409.289	313.677	504.901	1.60962	0.686721	0.0181367	0.254776
chr3R-reg2773	lab	chr3R	2499434	2500492	chr3R-reg2773	286.643	219.691	353.596	1.60952	0.686629	0.0938475	0.453599	chr3R	2497307	2501287	GMR27B01
chrX-reg19876	CG12985;mnb	chrX	17773701	17774517	chrX-reg19876	203.661	156.105	251.216	1.60927	0.686407	0.00639159	0.167479
chr2R-reg19732	CG11170;CG30279	chr2R	18065992	18066685	chr2R-reg19732	779.423	597.43	961.417	1.60926	0.686393	0.0371601	0.32625
chr2R-reg19058	CG30222	chr2R	17465038	17466247	chr2R-reg19058	254.294	194.919	313.669	1.60923	0.68637	0.0256441	0.285472	chr2R	17461972	17466180	GMR55H04	chr2R	17465128	17469115	GMR59D09
chr2L-reg5780	tkv	chr2L	5252836	5254295	chr2L-reg5780	1222.63	937.405	1507.86	1.60854	0.685755	0.0124516	0.219675
chr3R-reg24721	T48	chr3R	22709945	22711372	chr3R-reg24721	547.933	420.124	675.743	1.60844	0.685661	0.000856912	0.0627105
chr3R-reg21637	kal-1	chr3R	19968902	19969662	chr3R-reg21637	513.885	394.058	633.711	1.60817	0.685418	0.11033	0.480637
chr3L-reg16034	Reck	chr3L	15001090	15001825	chr3L-reg16034	281.834	216.153	347.515	1.60772	0.685018	0.0258716	0.286374
chrX-reg7345	shf	chrX	6671382	6672177	chrX-reg7345	481.8	369.564	594.036	1.6074	0.684727	0.00203414	0.0959832
chr2L-reg732	ds	chr2L	700450	701037	chr2L-reg732	152.925	117.317	188.533	1.60704	0.684409	0.0179313	0.254247	chr2L	697895	701647	GMR19C01
chr2R-reg22587	CG4622;itp	chr2R	20432252	20432888	chr2R-reg22587	245.545	188.374	302.716	1.60699	0.684365	0.00319537	0.123975	chr2R	20430569	20434562	GMR19E04
chr2R-reg3138	so	chr2R	3306501	3307786	chr2R-reg3138	509.559	390.958	628.16	1.60672	0.684119	0.00901962	0.191294
chr2L-reg534		chr2L	499648	500841	chr2L-reg534	522.984	401.292	644.676	1.6065	0.683922	0.00261848	0.11118
chr3R-reg20538		chr3R	18973527	18974936	chr3R-reg20538	1232.22	945.501	1518.94	1.60649	0.683914	0.000712262	0.0588312
chr2R-reg19033	CG30283;Egfr	chr2R	17431750	17433561	chr2R-reg19033	1174.74	901.425	1448.05	1.6064	0.683834	0.000326614	0.0393702	chr2R	17428573	17432570	GMR23C11	chr2R	17431676	17435215	GMR22F09	chr2R	17431676	17435215	GMR22F09
chr2R-reg22657	pio	chr2R	20476948	20478016	chr2R-reg22657	172.233	132.166	212.301	1.60633	0.683766	0.0262129	0.286411
chr3L-reg11802	klu	chr3L	10986980	10988789	chr3L-reg11802	542.337	416.229	668.444	1.60595	0.683428	0.0607389	0.390554
chr2R-reg6517	CG34221	chr2R	6087642	6088514	chr2R-reg6517	165.075	126.711	203.439	1.60554	0.683061	0.033094	0.312678
chr2L-reg898	drongo	chr2L	847585	848434	chr2L-reg898	742.235	569.927	914.543	1.60467	0.682272	0.0207312	0.266806
chr3R-reg13122		chr3R	12036636	12037540	chr3R-reg13122	582.281	447.418	717.143	1.60285	0.680638	0.0158676	0.242778
chr3R-reg18935	E2f	chr3R	17467422	17467969	chr3R-reg18935	150.262	115.464	185.061	1.60275	0.680551	0.321506	0.679698
chr3R-reg5135	pyd	chr3R	4752729	4753408	chr3R-reg5135	774.061	594.878	953.244	1.60242	0.680253	0.0103387	0.203928
chrX-reg17871	disco-r	chrX	16027943	16029241	chrX-reg17871	198.523	152.568	244.477	1.60241	0.680247	0.0174125	0.252356
chrX-reg20643	Bx	chrX	18432960	18433746	chrX-reg20643	453.666	348.705	558.627	1.602	0.679875	0.00245803	0.106534	chrX	18432404	18436888	GMR42H08
chr3L-reg17664	CG33158	chr3L	16481907	16482700	chr3L-reg17664	514.549	395.535	633.563	1.60179	0.679684	0.000949581	0.0655738
chr3L-reg15664	dlp	chr3L	14629616	14630577	chr3L-reg15664	440.062	338.47	541.655	1.60031	0.678349	0.00287966	0.117126	chr3L	14626365	14630595	GMR54B09	chr3L	14629518	14632847	GMR53E10
chrX-reg7129	CG34417	chrX	6467410	6468048	chrX-reg7129	157.686	121.295	194.076	1.60003	0.678099	0.0115135	0.215065
chr2R-reg5850	Mmp2	chr2R	5534631	5536117	chr2R-reg5850	350.512	269.648	431.377	1.59978	0.677875	0.204024	0.585903
chr2R-reg21533	l(2)not;l(2)tid	chr2R	19594476	19594676	chr2R-reg21533	216.677	166.698	266.655	1.59963	0.677737	0.0279676	0.293651
chrX-reg14581	CG32639;mew	chrX	13134402	13135495	chrX-reg14581	463.453	356.622	570.284	1.59912	0.677283	0.000882755	0.063915
chr2L-reg4552	ed	chr2L	4065372	4066764	chr2L-reg4552	134.842	103.766	165.918	1.59895	0.677128	0.0131554	0.224237
chr3R-reg7037	CG34304	chr3R	6486092	6487122	chr3R-reg7037	443.544	341.358	545.731	1.59871	0.676904	0.0235386	0.277593	chr3R	6483427	6487275	GMR46A08
chr2R-reg10313		chr2R	9452837	9453843	chr2R-reg10313	562.19	432.744	691.637	1.59826	0.676503	0.00718696	0.174476
chr3R-reg11116	cv-c	chr3R	10239303	10240289	chr3R-reg11116	340.665	262.235	419.096	1.59817	0.676421	0.0253393	0.284265
chrX-reg20797		chrX	18592958	18593737	chrX-reg20797	151.078	116.296	185.861	1.59817	0.676418	0.00851494	0.185705
chr2R-reg14639	CG43164	chr2R	13388297	13388971	chr2R-reg14639	343.51	264.43	422.591	1.59812	0.676376	0.00313472	0.12318
chr3L-reg1262	bab1	chr3L	1100636	1101263	chr3L-reg1262	192.362	148.079	236.646	1.5981	0.676359	0.0126816	0.221531
chr2R-reg17322		chr2R	15826258	15827367	chr2R-reg17322	701.057	539.804	862.311	1.59745	0.675774	0.0848479	0.438345
chr3L-reg4909	slow	chr3L	4395740	4397252	chr3L-reg4909	494.846	381.033	608.659	1.59739	0.675718	0.0369603	0.325581
chr3L-reg3739	CG12014	chr3L	3380003	3380600	chr3L-reg3739	166.054	127.885	204.224	1.59694	0.675308	0.00746769	0.177175
chr3L-reg1499	Myo61F	chr3L	1318386	1319295	chr3L-reg1499	628.472	484.022	772.923	1.59688	0.675252	0.00154063	0.0837448
chr2L-reg12530	Samuel	chr2L	11051877	11052658	chr2L-reg12530	385.302	296.822	473.782	1.59618	0.674623	0.00316907	0.12318
chr3L-reg9355		chr3L	8660660	8661416	chr3L-reg9355	298.326	229.828	366.823	1.59608	0.674532	0.00368535	0.130797	chr3L	8659752	8662936	GMR12H04
chr3L-reg6943		chr3L	6379600	6380660	chr3L-reg6943	345.838	266.476	425.2	1.59564	0.674136	0.00558093	0.157977
chr2R-reg15538	CG14505;sbb;Tango8	chr2R	14194026	14194902	chr2R-reg15538	796.202	613.497	978.907	1.59562	0.674116	0.000667183	0.0568855
chr3L-reg6994	CG42747	chr3L	6439208	6439837	chr3L-reg6994	182.604	140.717	224.492	1.59534	0.673868	0.0116002	0.215065
chr2R-reg15483		chr2R	14144576	14146404	chr2R-reg15483	762.328	587.486	937.171	1.59522	0.673758	0.000832434	0.0623077
chr2R-reg9138	fra	chr2R	8420765	8422052	chr2R-reg9138	528.71	407.455	649.964	1.59518	0.673717	0.00100551	0.0668604	chr2R	8419940	8423777	GMR28F11
chr3L-reg6366	CG5568	chr3L	5857832	5860208	chr3L-reg6366	653.671	503.79	803.551	1.59501	0.673567	0.00589857	0.163682
chrX-reg6809	Ubi-p5E	chrX	6175660	6177409	chrX-reg6809	216.554	166.921	266.186	1.59468	0.67327	0.0078026	0.181104
chr3R-reg19349	CG6455	chr3R	17848653	17849106	chr3R-reg19349	211.657	163.161	260.152	1.59445	0.673061	0.117784	0.490942
chr2L-reg3290		chr2L	3000082	3001185	chr2L-reg3290	255.486	197.005	313.968	1.59371	0.672387	0.026746	0.288317
chr3L-reg13456	Gap69C;toe	chr3L	12414714	12415731	chr3L-reg13456	223.567	172.406	274.728	1.5935	0.672195	0.00427008	0.139986
chr2R-reg15146	elk	chr2R	13807053	13808035	chr2R-reg15146	220.815	170.29	271.34	1.59339	0.672104	0.0191933	0.257915
chr2R-reg8348	Ef1alpha48D;MCPH1	chr2R	7782471	7783629	chr2R-reg8348	410.797	316.863	504.731	1.5929	0.671654	0.011045	0.210772
chr3R-reg5125	pyd	chr3R	4744711	4745363	chr3R-reg5125	178.552	137.734	219.37	1.5927	0.671479	0.109957	0.480052
chrX-reg19919	CG6847	chrX	17806027	17806812	chrX-reg19919	311.539	240.341	382.737	1.59248	0.671272	0.00123351	0.0736797
chr3L-reg20549	fz2	chr3L	19161223	19162160	chr3L-reg20549	523.817	404.126	643.508	1.59235	0.671154	0.00126099	0.073704
chrX-reg11777	Atg8a;CG1826	chrX	10662103	10662477	chrX-reg11777	280.162	216.164	344.159	1.59212	0.670952	0.021506	0.269558
chr3L-reg12129	Ir68a	chr3L	11229038	11229954	chr3L-reg12129	183.214	141.381	225.047	1.59178	0.670639	0.00524789	0.156474
chr2L-reg16223		chr2L	14502755	14503500	chr2L-reg16223	345.861	266.892	424.831	1.59177	0.670634	0.0809184	0.431265
chr2L-reg18432	CG42389	chr2L	16590923	16591681	chr2L-reg18432	210.696	162.611	258.781	1.59141	0.670309	0.0135257	0.226653
chr3L-reg15667	dlp	chr3L	14634658	14635699	chr3L-reg15667	202.117	156.021	248.212	1.59088	0.669829	0.0201349	0.263135	chr3L	14633808	14637339	GMR53F09
chr3L-reg16598	CrebA	chr3L	15535030	15537523	chr3L-reg16598	811.806	626.879	996.733	1.58999	0.669019	0.00228396	0.102102
chr2L-reg17694	beat-Ib	chr2L	15910616	15911254	chr2L-reg17694	181.697	140.316	223.078	1.58983	0.668872	0.0188771	0.257526
chr2R-reg14260	snoRNA:U3:54Ab	chr2R	13032883	13033625	chr2R-reg14260	149.981	115.826	184.137	1.58978	0.668827	0.0107478	0.207735
chr3L-reg18825	Eip74EF	chr3L	17601732	17602589	chr3L-reg18825	218.155	168.496	267.814	1.58943	0.668512	0.0053235	0.156474
chr2L-reg2388		chr2L	2200195	2201282	chr2L-reg2388	823.85	636.338	1011.36	1.58935	0.668434	0.00634016	0.167369
chr3L-reg17333		chr3L	16196559	16197426	chr3L-reg17333	373.361	288.424	458.298	1.58897	0.668094	0.0225552	0.273804
chr2L-reg13568	CG6746;Rh5	chr2L	12004031	12005285	chr2L-reg13568	752.522	581.377	923.667	1.58876	0.667898	0.00239385	0.105304
chr3R-reg13017		chr3R	11939246	11940945	chr3R-reg13017	362.142	279.793	444.491	1.58864	0.667794	0.0418097	0.341762
chr3L-reg679	hipk	chr3L	566171	567398	chr3L-reg679	296.652	229.223	364.081	1.58833	0.66751	0.0811525	0.43203
chr3L-reg13454	Gap69C	chr3L	12412276	12413771	chr3L-reg13454	337.701	260.951	414.45	1.58823	0.667416	0.0055094	0.157298
chr2R-reg17315		chr2R	15819417	15820260	chr2R-reg17315	313.57	242.343	384.796	1.58782	0.667046	0.0247186	0.281957
chr3L-reg7364		chr3L	6839089	6840653	chr3L-reg7364	489.17	378.14	600.199	1.58724	0.666519	0.00761399	0.179361
chr3L-reg8835	CG32364;CG8006	chr3L	8203771	8205064	chr3L-reg8835	208.398	161.105	255.692	1.58712	0.666409	0.0227448	0.274195
chr2L-reg17223		chr2L	15463709	15464532	chr2L-reg17223	327.914	253.505	402.323	1.58704	0.666339	0.00136914	0.0782447
chrX-reg1		chrX	1	20087	chrX-reg1	314.746	243.343	386.148	1.58685	0.666166	0.310301	0.673508
chrX-reg4051	ec	chrX	3705426	3706132	chrX-reg4051	455.84	352.461	559.219	1.58661	0.665948	0.00609262	0.166016
chr2R-reg11234	Oaz	chr2R	10334128	10335188	chr2R-reg11234	221.624	171.38	271.868	1.58634	0.665705	0.0546968	0.378043
chr2R-reg3945		chr2R	3912487	3913448	chr2R-reg3945	204.717	158.33	251.104	1.58595	0.66535	0.00435094	0.141322	chr2R	3910365	3914173	GMR30D05
chr3L-reg12263		chr3L	11363233	11364058	chr3L-reg12263	349.738	270.494	428.983	1.58592	0.665322	0.00375959	0.131835
chr2R-reg19948	CG3624	chr2R	18285047	18286530	chr2R-reg19948	579.01	447.844	710.176	1.58577	0.66518	0.00219005	0.0995885
chr2R-reg2860	pk	chr2R	3082167	3082789	chr2R-reg2860	281.391	217.685	345.097	1.58531	0.664764	0.0653853	0.39959
chr3L-reg6111	Eaf6	chr3L	5603489	5604286	chr3L-reg6111	448.83	347.229	550.432	1.58521	0.664678	0.00160529	0.0859581	chr3L	5602346	5604719	GMR83G08	chr3L	5603630	5607238	GMR83F11
chrX-reg1548	br;Mur2B	chrX	1481248	1482557	chrX-reg1548	194.65	150.606	238.694	1.58489	0.664382	0.0296194	0.300993	chrX	1479116	1481891	GMR69A09	chrX	1480572	1483281	GMR69A10	chrX	1481866	1484780	GMR69A11	chrX	1480572	1483281	GMR69A10
chr2R-reg12640	Zasp52	chr2R	11684949	11686172	chr2R-reg12640	321.883	249.056	394.71	1.58482	0.664322	0.00358261	0.130097
chr3L-reg9748	CG5194;Doc3	chr3L	9000075	9001850	chr3L-reg9748	685.009	530.049	839.969	1.5847	0.664211	0.00131531	0.0756508
chr2L-reg12538	Samuel	chr2L	11059835	11060874	chr2L-reg12538	468.507	362.533	574.481	1.58463	0.664147	0.0427519	0.342984
chrX-reg9423		chrX	8550092	8551267	chrX-reg9423	403.113	311.963	494.262	1.58436	0.663903	0.0348381	0.31937
chr3L-reg6128	Blimp-1	chr3L	5622521	5623355	chr3L-reg6128	280.422	217.036	343.808	1.58411	0.663671	0.0181949	0.254776	chr3L	5621810	5623771	GMR83G04	chr3L	5621810	5623771	GMR83G04
chr2L-reg16204		chr2L	14482641	14483938	chr2L-reg16204	400.609	310.07	491.147	1.58398	0.663558	0.0638687	0.396839	chr2L	14479554	14483266	GMR17C11	chr2L	14482486	14485891	GMR17A06
chrX-reg14586	mew	chrX	13139406	13140042	chrX-reg14586	231.311	179.05	283.573	1.58377	0.663362	0.00550746	0.157298
chrX-reg6487		chrX	5899851	5900509	chrX-reg6487	186.609	144.447	228.77	1.58376	0.663356	0.0334843	0.314259
chr2R-reg16207	sano;snoRNA:Me28S-U1130	chr2R	14782455	14783544	chr2R-reg16207	407.423	315.376	499.47	1.58373	0.663324	0.00892593	0.190261
chr3R-reg25869	betaTub97EF;CG4815	chr3R	23814545	23815487	chr3R-reg25869	317.321	245.672	388.969	1.58329	0.662922	0.00303771	0.120749
chr2L-reg8055	wg	chr2L	7306562	7307591	chr2L-reg8055	603.398	467.211	739.584	1.58297	0.662638	0.00171997	0.088175
chr3L-reg19490		chr3L	18206481	18207582	chr3L-reg19490	529.665	410.15	649.179	1.58278	0.662464	0.0201	0.263004
chr2R-reg17404		chr2R	15912706	15913590	chr2R-reg17404	184.402	142.817	225.986	1.58234	0.662059	0.00462378	0.147011
chr2R-reg19947	CG3624	chr2R	18284416	18285046	chr2R-reg19947	208.869	161.768	255.969	1.58232	0.662041	0.0112222	0.212439
chrX-reg1952	CG3600	chrX	1846332	1847252	chrX-reg1952	257.715	199.601	315.83	1.5823	0.662027	0.0387745	0.331581
chr2R-reg5118	ana;CG8197	chr2R	4952795	4953966	chr2R-reg5118	375.841	291.105	460.577	1.58217	0.661904	0.00316354	0.12318	chr2R	4950434	4953817	GMR24E10	chr2R	4953240	4956212	GMR24C07
chr2R-reg15456		chr2R	14106089	14107471	chr2R-reg15456	575.854	446.189	705.519	1.58121	0.66103	0.000813694	0.0618905
chr2R-reg2012		chr2R	2351284	2352494	chr2R-reg2012	135.416	104.926	165.907	1.58118	0.661003	0.0365496	0.324179
chr2R-reg22231	CG3363	chr2R	20074057	20074561	chr2R-reg22231	321.227	248.913	393.542	1.58104	0.660874	0.10652	0.475584
chrX-reg1566	br;Mur2B	chrX	1504957	1505559	chrX-reg1566	315.849	244.746	386.952	1.58104	0.660871	0.00459908	0.1469	chrX	1504687	1506464	GMR69B08
chrX-reg11586	spri	chrX	10477962	10478643	chrX-reg11586	211.972	164.255	259.688	1.581	0.660838	0.00595367	0.16457
chr2L-reg12877		chr2L	11322316	11323334	chr2L-reg12877	171.755	133.092	210.418	1.581	0.660834	0.0138133	0.229084
chr3R-reg11435	kibra	chr3R	10542534	10543141	chr3R-reg11435	309.168	239.593	378.742	1.58077	0.660628	0.00641419	0.167856
chrX-reg20380	os	chrX	18206201	18207335	chrX-reg20380	550.64	426.749	674.532	1.58063	0.660501	0.00741295	0.176872
chrX-reg4865		chrX	4461314	4462885	chrX-reg4865	167.431	129.763	205.1	1.58058	0.66045	0.301728	0.666514
chr3L-reg13530	CG10657	chr3L	12487559	12488581	chr3L-reg13530	481.42	373.126	589.714	1.58047	0.660353	0.00593259	0.16441
chr2L-reg7396	Tsp	chr2L	6708065	6708982	chr2L-reg7396	161.597	125.259	197.934	1.5802	0.660106	0.0518496	0.370392
chrX-reg2082	CG4061;CG4199	chrX	1967460	1967743	chrX-reg2082	153.097	118.684	187.509	1.57989	0.659827	0.0168459	0.2484
chr3L-reg9777	Doc1	chr3L	9033289	9034639	chr3L-reg9777	526.602	408.239	644.965	1.57987	0.659808	0.0082474	0.183368	chr3L	9032007	9034177	GMR43G08	chr3L	9032007	9034177	GMR43G08
chr2R-reg16201	sano	chr2R	14775771	14777395	chr2R-reg16201	470.055	364.455	575.655	1.5795	0.659463	0.0441672	0.347753
chrX-reg1569	br;Mur2B	chrX	1507266	1508043	chrX-reg1569	557.503	432.317	682.688	1.57914	0.659137	0.0628994	0.395966	chrX	1506811	1509877	GMR69B09
chr2R-reg2069	jing	chr2R	2417181	2418256	chr2R-reg2069	662.222	513.555	810.888	1.57897	0.658984	0.00191609	0.0929261
chr3R-reg2517	gpp	chr3R	2249138	2249822	chr3R-reg2517	461.057	357.603	564.511	1.5786	0.658642	0.000954052	0.0655738
chr3L-reg18828	Eip74EF	chr3L	17604549	17606062	chr3L-reg18828	1010.31	783.743	1236.88	1.57817	0.658257	0.00308521	0.121938	chr3L	17604394	17608240	GMR36A01
chrX-reg19777	OdsH	chrX	17697804	17698311	chrX-reg19777	187.263	145.275	229.251	1.57805	0.658141	0.0163002	0.245688	chrX	17697014	17700230	GMR40H05
chrX-reg4684	CG32773	chrX	4284929	4285602	chrX-reg4684	381.732	296.188	467.276	1.57763	0.657763	0.244223	0.620312	chrX	4283486	4287257	GMR11E09
chr3L-reg20975		chr3L	19549120	19550501	chr3L-reg20975	1434.79	1113.42	1756.17	1.57727	0.657429	0.00606993	0.165793
chr3R-reg17410	cic	chr3R	16117497	16118435	chr3R-reg17410	495.287	384.358	606.216	1.57722	0.657383	0.00348579	0.128849	chr3R	16116840	16119062	GMR90B07	chr3R	16116840	16119062	GMR90B07
chr3R-reg807		chr3R	725595	726806	chr3R-reg807	242.355	188.097	296.613	1.57692	0.657107	0.0133756	0.225245
chr2L-reg16082		chr2L	14366156	14366895	chr2L-reg16082	569.227	441.824	696.629	1.57671	0.656918	0.0534034	0.375421
chr3R-reg17944	CG17838;CG31195	chr3R	16590599	16592114	chr3R-reg17944	1410.25	1094.92	1725.58	1.57599	0.656258	0.0043213	0.140575
chrX-reg1541	br;Mur2B	chrX	1472709	1473210	chrX-reg1541	240.832	187.046	294.617	1.5751	0.655446	0.0161846	0.245688	chrX	1472680	1476238	GMR69A07
chr3R-reg20862		chr3R	19322378	19323148	chr3R-reg20862	425.781	330.735	520.827	1.57475	0.655126	0.00176634	0.0889267
chr3L-reg20543	fz2	chr3L	19155152	19156229	chr3L-reg20543	379.016	294.419	463.613	1.57467	0.655048	0.00342544	0.127095
chr3L-reg13731	mirr	chr3L	12685498	12686504	chr3L-reg13731	958.967	745.137	1172.8	1.57393	0.654374	0.00125607	0.073704
chr2R-reg5452	Pkn	chr2R	5169041	5169601	chr2R-reg5452	168.66	131.09	206.23	1.57319	0.653692	0.0221064	0.271137
chr3R-reg27079		chr3R	25105459	25106535	chr3R-reg27079	355.239	276.172	434.307	1.5726	0.653148	0.00303964	0.120749	chr3R	25104547	25107669	GMR31F07
chr2R-reg6328	Def;magu	chr2R	5943234	5944011	chr2R-reg6328	438.768	341.135	536.4	1.5724	0.652966	0.00454081	0.145699
chr3L-reg11526		chr3L	10702416	10703734	chr3L-reg11526	732.956	569.902	896.01	1.57222	0.6528	0.000727493	0.0596558
chr3R-reg21315	Pli	chr3R	19711269	19712138	chr3R-reg21315	641.167	498.608	783.726	1.57183	0.652444	0.00316586	0.12318
chr2L-reg8073		chr2L	7323785	7324728	chr2L-reg8073	215.086	167.268	262.904	1.57176	0.65238	0.073014	0.413733	chr2L	7321458	7325402	GMR25B09
chr2L-reg589	Ets21C	chr2L	548218	549025	chr2L-reg589	325.795	253.392	398.198	1.57147	0.652118	0.0214385	0.269032	chr2L	548314	548960	GMR87E12	chr2L	548314	548960	GMR87E12
chr2R-reg13839	CG5550	chr2R	12699832	12700596	chr2R-reg13839	353.659	275.096	432.221	1.57116	0.651831	0.0131058	0.224164
chrX-reg9417	oc	chrX	8545008	8545875	chrX-reg9417	372.976	290.203	455.749	1.57045	0.651174	0.0150815	0.237984	chrX	8545027	8548977	GMR30E04
chr3L-reg751		chr3L	627557	628174	chr3L-reg751	338.159	263.132	413.185	1.57026	0.651003	0.00387837	0.133103
chr2L-reg16065	l(2)34Fd;Rab14	chr2L	14354997	14355238	chr2L-reg16065	256.428	199.561	313.296	1.56992	0.650693	0.0150522	0.237699
chr2R-reg17512		chr2R	16049392	16050244	chr2R-reg17512	125.683	97.8261	153.54	1.56952	0.650325	0.0381812	0.330066
chrX-reg686	fz3;RpL22	chrX	660162	660965	chrX-reg686	299.886	233.42	366.353	1.5695	0.650306	0.0748353	0.417545
chr2R-reg3944		chr2R	3911421	3912486	chr2R-reg3944	163.672	127.399	199.945	1.56943	0.650244	0.0551486	0.379225	chr2R	3910365	3914173	GMR30D05
chr3L-reg6851		chr3L	6281235	6282920	chr3L-reg6851	436.457	339.837	533.076	1.56862	0.6495	0.00467757	0.147827
chr3R-reg24389	CG6490	chr3R	22333751	22334449	chr3R-reg24389	349.893	272.441	427.344	1.56857	0.649452	0.044578	0.348281
chr2L-reg9247	Btk29A	chr2L	8278744	8279853	chr2L-reg9247	835.51	650.809	1020.21	1.56761	0.648562	0.0137175	0.228287	chr2L	8277656	8281321	GMR26F10
chrX-reg6202	CG3097;CG42699	chrX	5664376	5665322	chrX-reg6202	347.162	270.425	423.899	1.56753	0.648493	0.00656129	0.168751
chr3L-reg4250		chr3L	3863670	3864464	chr3L-reg4250	170.283	132.651	207.916	1.56739	0.648365	0.00554449	0.157298
chrX-reg7346	shf	chrX	6672178	6673032	chrX-reg7346	562.969	438.619	687.319	1.56701	0.648013	0.0299842	0.301101
chrX-reg22512	sw	chrX	20101691	20102587	chrX-reg22512	226.564	176.523	276.606	1.56697	0.647978	0.00283405	0.116587
chr2R-reg15488		chr2R	14150999	14152599	chr2R-reg15488	449.038	349.869	548.206	1.56689	0.647902	0.0616306	0.392998
chr2R-reg15575	sbb	chr2R	14232135	14233886	chr2R-reg15575	1351.3	1053.03	1649.56	1.56649	0.647534	0.00324219	0.125137
chrX-reg1285	DAAM	chrX	1213994	1214723	chrX-reg1285	475.682	370.753	580.612	1.56604	0.647117	0.00379136	0.132291
chr3L-reg12503	CG7377;rt	chr3L	11580433	11581087	chr3L-reg12503	455.828	355.324	556.332	1.5657	0.646811	0.0010851	0.0694519
chr3R-reg571	CG31531	chr3R	493181	494371	chr3R-reg571	431.049	336.012	526.087	1.56568	0.646789	0.00375758	0.131835
chr3R-reg17943	CG17838;CG31195	chr3R	16589968	16590598	chr3R-reg17943	187.374	146.063	228.685	1.56567	0.646776	0.014275	0.23201
chr2R-reg530		chr2R	685827	688782	chr2R-reg530	258.462	201.479	315.446	1.56565	0.646763	0.172986	0.556354
chr3R-reg20842	CG4374	chr3R	19285089	19289218	chr3R-reg20842	601.298	468.743	733.854	1.56558	0.646696	0.00516979	0.155821
chr3L-reg23439	CG32447	chr3L	21702075	21703481	chr3L-reg23439	643.108	501.353	784.863	1.56549	0.646614	0.0134921	0.226421	chr3L	21700530	21704227	GMR88C09
chr2L-reg7397	Tsp	chr2L	6708983	6709541	chr2L-reg7397	431.486	336.384	526.588	1.56544	0.646568	0.00370523	0.131235
chrX-reg4674	CG12688	chrX	4273727	4274639	chrX-reg4674	270.696	211.041	330.351	1.56534	0.646478	0.181847	0.566199
chr3R-reg23268	Fur1	chr3R	21287588	21288521	chr3R-reg23268	513.624	400.454	626.793	1.5652	0.646351	0.0337908	0.316014	chr3R	21286907	21290381	GMR26E02
chr2L-reg22964	Pomp	chr2L	20787525	20787782	chr2L-reg22964	344.885	268.919	420.852	1.56498	0.646143	0.00815485	0.183034
chrX-reg3183	kirre	chrX	2935258	2935890	chrX-reg3183	452.082	352.505	551.658	1.56496	0.646129	0.0141713	0.231491	chrX	2932768	2936702	GMR38G11
chrX-reg21662	mRpS14;Nat1	chrX	19374164	19374654	chrX-reg21662	387.298	302.029	472.566	1.56463	0.645825	0.00605548	0.165645
chr3L-reg14000	CG32115	chr3L	12906627	12907555	chr3L-reg14000	214.6	167.362	261.838	1.5645	0.645703	0.0280962	0.294106
chr2L-reg18439	CG42389	chr2L	16597323	16598419	chr2L-reg18439	640.422	499.475	781.368	1.56438	0.645589	0.00953501	0.196509
chr2R-reg5082	CG8170	chr2R	4917711	4919047	chr2R-reg5082	315.859	246.376	385.341	1.56404	0.645276	0.00622655	0.166653
chrX-reg877	CG32815;TRAM	chrX	829217	830381	chrX-reg877	641.483	500.387	782.579	1.56395	0.645193	0.00940035	0.194873
chr2L-reg3094	Duox	chr2L	2829425	2830498	chr2L-reg3094	729.243	568.852	889.635	1.56391	0.64516	0.0011389	0.0706215
chr2R-reg7559	shn	chr2R	7076292	7077076	chr2R-reg7559	681.832	531.971	831.694	1.56342	0.644706	0.0060319	0.16528	chr2R	7074511	7077884	GMR85F08
chr3L-reg22554		chr3L	20904940	20906461	chr3L-reg22554	368.257	287.359	449.155	1.56304	0.644356	0.00787858	0.182068
chr3R-reg10490	tRNA:CR31588	chr3R	9618579	9619244	chr3R-reg10490	162.443	126.765	198.12	1.56289	0.644218	0.0213357	0.268794
chrX-reg2497	boi	chrX	2359512	2360378	chrX-reg2497	197.327	154.034	240.62	1.56212	0.643505	0.00332816	0.126464
chr3R-reg4346	grn	chr3R	4005398	4008235	chr3R-reg4346	1114.96	870.615	1359.31	1.56133	0.642773	0.00397808	0.134291	chr3R	4005464	4007122	GMR25F05	chr3R	4005464	4007122	GMR25F05
chr2L-reg18745	CG31810	chr2L	16852332	16852876	chr2L-reg18745	172.32	134.569	210.071	1.56107	0.642536	0.0586302	0.387781
chr3L-reg3754		chr3L	3393633	3394688	chr3L-reg3754	872.669	681.527	1063.81	1.56092	0.6424	0.00183864	0.0910445
chr2L-reg13706	CG17211	chr2L	12123296	12124221	chr2L-reg13706	171.482	133.949	209.015	1.56041	0.641921	0.00900518	0.191179
chrX-reg13740	CG2556	chrX	12404233	12405361	chrX-reg13740	525.548	410.522	640.575	1.56039	0.641907	0.00182345	0.090509
chr3R-reg27059	stg	chr3R	25082033	25082728	chr3R-reg27059	706.675	552.111	861.24	1.5599	0.641458	0.00534285	0.156474	chr3R	25081801	25085490	GMR32B06
chrX-reg22031	CG12703	chrX	19647142	19648633	chrX-reg22031	384.653	300.523	468.783	1.55989	0.641442	0.00868678	0.188392
chrX-reg4075	ec	chrX	3726786	3727876	chrX-reg4075	612.41	478.483	746.338	1.5598	0.641362	0.00238868	0.105304
chr3L-reg6819	Best2	chr3L	6249389	6250011	chr3L-reg6819	417.119	325.969	508.268	1.55925	0.640853	0.00284184	0.116681
chr2L-reg14470		chr2L	12838501	12839316	chr2L-reg14470	196.654	153.702	239.606	1.5589	0.640525	0.0554683	0.380557
chr2L-reg6813	CG34380	chr2L	6178935	6179887	chr2L-reg6813	286.728	224.106	349.351	1.55886	0.640494	0.0428529	0.343229
chr2R-reg1646	EcR	chr2R	1995733	1997199	chr2R-reg1646	340.635	266.308	414.961	1.5582	0.639882	0.015301	0.23936	chr2R	1993168	1997287	GMR46E10	chr2R	1995817	1999716	GMR46B07
chr3R-reg22550	CG11069;CG31121	chr3R	20719729	20720833	chr3R-reg22550	517.788	404.83	630.747	1.55806	0.639747	0.00352928	0.129335
chr3L-reg16125	CTPsyn	chr3L	15096781	15098270	chr3L-reg16125	1525.56	1192.8	1858.33	1.55796	0.639655	0.00623312	0.166653
chr2L-reg8068		chr2L	7320156	7320688	chr2L-reg8068	528.41	413.162	643.657	1.55788	0.639583	0.0294993	0.300047	chr2L	7318194	7322249	GMR25C06
chr2L-reg680		chr2L	634655	635621	chr2L-reg680	644.472	503.933	785.012	1.55777	0.639483	0.0269109	0.288317
chrX-reg20440	CrebB-17A	chrX	18264796	18265399	chrX-reg20440	319.371	249.73	389.012	1.55773	0.639443	0.0237904	0.278389	chrX	18262337	18265859	GMR45C02
chrX-reg19519	ppk23	chrX	17464553	17465204	chrX-reg19519	239.874	187.586	292.163	1.55749	0.639219	0.00677451	0.169724
chr3L-reg17296	CG33795	chr3L	16168045	16168893	chr3L-reg17296	618.8	483.982	753.618	1.55712	0.63888	0.173888	0.556717
chr2R-reg10215	arr;CG43192	chr2R	9363718	9364426	chr2R-reg10215	751.141	587.515	914.767	1.55701	0.638778	0.0293597	0.299254
chr3L-reg1624	Ptp61F	chr3L	1418777	1419653	chr3L-reg1624	223.078	174.491	271.665	1.5569	0.638673	0.00646014	0.168155
chrX-reg17245	sog	chrX	15504046	15505183	chrX-reg17245	317.944	248.739	387.149	1.55645	0.638258	0.00335292	0.126627
chr3R-reg7045		chr3R	6495039	6495887	chr3R-reg7045	140.218	109.707	170.73	1.55624	0.638062	0.0129808	0.223154
chr3R-reg16185	CG5835	chr3R	14979184	14979689	chr3R-reg16185	313.709	245.449	381.969	1.5562	0.63803	0.0102309	0.20332
chr3R-reg21344	sba	chr3R	19740795	19741911	chr3R-reg21344	636.032	497.766	774.299	1.55555	0.637423	0.00624206	0.166653	chr3R	19739608	19743073	GMR82H03
chr3R-reg17399	cic	chr3R	16109161	16110423	chr3R-reg17399	717.476	561.584	873.369	1.55519	0.637089	0.00327426	0.125652
chr3R-reg5134	pyd	chr3R	4751805	4752728	chr3R-reg5134	638.693	499.994	777.392	1.5548	0.636731	0.05179	0.370282
chrX-reg14006		chrX	12648575	12649437	chrX-reg14006	334.611	262.012	407.209	1.55416	0.636137	0.00621197	0.166653
chrX-reg21500	out	chrX	19215422	19216321	chrX-reg21500	169.781	132.953	206.609	1.55399	0.635981	0.0282209	0.294441
chr2L-reg13054	CG6488;spz4	chr2L	11500431	11501347	chr2L-reg13054	213.424	167.144	259.704	1.55377	0.635777	0.0243036	0.280815
chrX-reg8135		chrX	7385155	7385705	chrX-reg8135	160.382	125.606	195.159	1.55374	0.63575	0.0332571	0.3131
chr2L-reg22281		chr2L	20117975	20120647	chr2L-reg22281	525.409	411.539	639.278	1.55339	0.635416	0.0226979	0.274195
chr2L-reg11135	bib;CG13130	chr2L	9984048	9984949	chr2L-reg11135	682.399	534.533	830.265	1.55325	0.635292	0.0108704	0.208959	chr2L	9983782	9984855	GMR61G03	chr2L	9983782	9984855	GMR61G03
chr2L-reg22140	CG13966	chr2L	19999799	20000842	chr2L-reg22140	268.977	210.723	327.231	1.55289	0.634956	0.00676381	0.169657
chr2R-reg15468	fj	chr2R	14119810	14121614	chr2R-reg15468	519.843	407.273	632.413	1.5528	0.634872	0.0112105	0.212439
chr3R-reg17397	cic	chr3R	16108031	16108579	chr3R-reg17397	195.156	152.915	237.398	1.55249	0.634581	0.010321	0.203928
chr3R-reg11870	CG42788	chr3R	10957605	10958310	chr3R-reg11870	225.628	176.81	274.446	1.55221	0.63432	0.340724	0.694085
chr2R-reg5989	CG1688;CG1698	chr2R	5682306	5682939	chr2R-reg5989	239.865	187.973	291.757	1.55212	0.634244	0.127957	0.506628
chr2R-reg2044	jing	chr2R	2392732	2393791	chr2R-reg2044	158.217	124.016	192.418	1.55156	0.63372	0.0886377	0.445224
chr3R-reg11104	cv-c	chr3R	10223023	10223824	chr3R-reg11104	409.895	321.302	498.489	1.55147	0.633631	0.00130293	0.0754806
chr3R-reg14154		chr3R	13027425	13028299	chr3R-reg14154	181.693	142.431	220.955	1.55131	0.633489	0.00522622	0.156474
chr3R-reg29565	mey	chr3R	27330904	27331493	chr3R-reg29565	426.82	334.644	518.996	1.55089	0.633093	0.0933713	0.453184
chr3R-reg4375	CG7800	chr3R	4040875	4041638	chr3R-reg4375	174.798	137.07	212.525	1.55048	0.632715	0.0468672	0.35707
chrX-reg697	fz3	chrX	669406	670292	chrX-reg697	231.102	181.245	280.959	1.55017	0.632423	0.0230215	0.274887
chr2R-reg10936	Sox15	chr2R	10094585	10096511	chr2R-reg10936	691.248	542.137	840.358	1.55008	0.632346	0.0172752	0.251495
chr2L-reg8065		chr2L	7318084	7318941	chr2L-reg8065	146.695	115.053	178.338	1.55005	0.632318	0.0102224	0.20332	chr2L	7316276	7318942	GMR24A09	chr2L	7318194	7322249	GMR25C06
chr2L-reg899	drongo	chr2L	848435	849025	chr2L-reg899	249.699	195.845	303.553	1.54996	0.632235	0.0181643	0.254776
chr2L-reg5834	vri	chr2L	5297524	5298363	chr2L-reg5834	149.714	117.441	181.987	1.5496	0.6319	0.0362765	0.324179	chr2L	5296651	5299334	GMR10E11
chr3L-reg13690		chr3L	12641996	12643966	chr3L-reg13690	524.131	411.226	637.037	1.54912	0.631446	0.00245657	0.106534	chr3L	12641699	12645425	GMR33H11	chr3L	12641699	12645425	GMR33H11
chr3R-reg4423	CG15864;mtg	chr3R	4075988	4076627	chr3R-reg4423	304.28	238.766	369.794	1.54878	0.631129	0.0032816	0.125706
chr2R-reg21555	Sesn	chr2R	19614637	19615814	chr2R-reg21555	163.524	128.341	198.707	1.54828	0.630668	0.013159	0.224237
chrX-reg4759	bi	chrX	4361790	4363743	chrX-reg4759	219.291	172.114	266.469	1.54822	0.630608	0.0370674	0.326114
chr3L-reg17665	CG33158	chr3L	16482701	16483823	chr3L-reg17665	1022.09	802.217	1241.97	1.54817	0.630561	0.00422408	0.138981
chr3L-reg740	CG42719	chr3L	617500	618476	chr3L-reg740	661.911	519.645	804.177	1.54755	0.629987	0.00657247	0.168751
chr2L-reg21529	CG10237	chr2L	19438539	19439168	chr2L-reg21529	245.115	192.432	297.797	1.54754	0.629981	0.0591176	0.388816
chrX-reg6494	mab-21	chrX	5906855	5907496	chrX-reg6494	239.534	188.067	291	1.54732	0.629771	0.053585	0.375502
chr2R-reg3299	CG1600;Cyt-b5	chr2R	3420850	3421115	chr2R-reg3299	186.998	146.821	227.176	1.5473	0.62975	0.0540632	0.37692
chr2L-reg3898	CG15414	chr2L	3483878	3484998	chr2L-reg3898	166.015	130.357	201.674	1.54709	0.629554	0.0169742	0.249596
chr3R-reg9631	CtBP	chr3R	8842277	8843032	chr3R-reg9631	563.92	442.83	685.01	1.54689	0.62937	0.0209094	0.267408
chr3L-reg12260	CG6163	chr3L	11361073	11361956	chr3L-reg12260	877.201	688.933	1065.47	1.54655	0.629051	0.0587382	0.38801
chr2L-reg22272	CG13970	chr2L	20104603	20105721	chr2L-reg22272	214.362	168.358	260.366	1.5465	0.629009	0.0118355	0.216116
chrX-reg1803	CG42666	chrX	1733720	1734737	chrX-reg1803	226.897	178.207	275.587	1.54644	0.628951	0.00698411	0.172522
chr3L-reg3590	CG12078	chr3L	3245393	3245964	chr3L-reg3590	300.21	235.823	364.598	1.54607	0.628604	0.00536762	0.156766
chr2R-reg7553	shn	chr2R	7070727	7071807	chr2R-reg7553	517.315	406.39	628.239	1.5459	0.628447	0.00366356	0.130797
chr3R-reg23980	dys	chr3R	21923867	21924720	chr3R-reg23980	540.479	424.598	656.36	1.54584	0.628391	0.00179725	0.0900544	chr3R	21922591	21925205	GMR12E05	chr3R	21924251	21927800	GMR13C07
chrX-reg20590	CG15046	chrX	18383519	18384268	chrX-reg20590	174.42	137.03	211.81	1.54572	0.628276	0.0153296	0.23936
chr3L-reg15660	dlp	chr3L	14626482	14627550	chr3L-reg15660	562.734	442.181	683.287	1.54526	0.627853	0.00288037	0.117126	chr3L	14626365	14630595	GMR54B09
chr3R-reg7850	CG5276;RpL24-like	chr3R	7257299	7257700	chr3R-reg7850	303.547	238.568	368.525	1.54474	0.627362	0.05386	0.375864
chr2R-reg5044	CG34350	chr2R	4881994	4883050	chr2R-reg5044	332.73	261.531	403.928	1.54447	0.627115	0.0532018	0.375013
chr3R-reg28877		chr3R	26668092	26668996	chr3R-reg28877	424.94	334.021	515.859	1.54439	0.627041	0.00878907	0.189179	chr3R	26667772	26671009	GMR39A01
chr3R-reg5184		chr3R	4794751	4796038	chr3R-reg5184	699.433	549.827	849.039	1.54419	0.626852	0.00501279	0.152999
chr3L-reg20979		chr3L	19555025	19556772	chr3L-reg20979	1199.18	942.711	1455.65	1.54411	0.626775	0.00139423	0.0793627
chr3L-reg8209	CG33275	chr3L	7623108	7624522	chr3L-reg8209	463.321	364.233	562.409	1.54409	0.626758	0.00554804	0.157298
chr3L-reg3750		chr3L	3390752	3391371	chr3L-reg3750	273.237	214.811	331.664	1.54398	0.626653	0.0413116	0.33995
chr2R-reg15040	grh	chr2R	13698248	13699522	chr2R-reg15040	356.112	279.972	432.253	1.54392	0.626594	0.00172086	0.088175	chr2R	13697128	13701088	GMR42E09
chr2L-reg2385	CG34172	chr2L	2197420	2198449	chr2L-reg2385	805.584	633.435	977.733	1.54354	0.626244	0.0172466	0.251495
chr3L-reg1828	CG13917	chr3L	1592405	1593115	chr3L-reg1828	234.773	184.629	284.918	1.5432	0.625922	0.034933	0.31937
chrX-reg14157	CG32650	chrX	12791192	12791579	chrX-reg14157	191.28	150.428	232.132	1.54315	0.625875	0.0167586	0.247697
chr3L-reg22583	fng	chr3L	20942401	20943383	chr3L-reg22583	730.057	574.139	885.975	1.54314	0.625866	0.00567047	0.159729
chr3L-reg17434	CG13045	chr3L	16285763	16286843	chr3L-reg17434	155.652	122.43	188.875	1.54272	0.625478	0.0496113	0.364642
chr2L-reg17150		chr2L	15385586	15386334	chr2L-reg17150	476.697	374.954	578.441	1.5427	0.625457	0.00879561	0.189179
chr2R-reg9459	sca	chr2R	8664042	8665437	chr2R-reg9459	826.221	649.922	1002.52	1.54252	0.625292	0.00407099	0.136186
chr3R-reg4132	dsx	chr3R	3788386	3789043	chr3R-reg4132	540.236	424.97	655.502	1.54247	0.62524	0.00335838	0.126627	chr3R	3788347	3792229	GMR42C06
chr2R-reg15537	CG14505;sbb	chr2R	14192979	14194025	chr2R-reg15537	540.682	425.425	655.939	1.54184	0.624656	0.00373555	0.131428
chr2L-reg8098		chr2L	7355156	7356224	chr2L-reg8098	325.075	255.824	394.325	1.54139	0.624235	0.0074468	0.177123	chr2L	7352615	7356515	GMR25B01	chr2L	7355030	7358498	GMR24F09
chrX-reg6869	CG42240	chrX	6225632	6226217	chrX-reg6869	127.349	100.229	154.468	1.54115	0.624011	0.0755801	0.41968
chr2L-reg12498	Acp32CD;Samuel	chr2L	11014652	11015644	chr2L-reg12498	219.692	172.916	266.469	1.54103	0.623895	0.0131063	0.224164
chr2L-reg16313	tRNA:P:35Ba	chr2L	14595838	14597073	chr2L-reg16313	256.254	201.731	310.777	1.54055	0.623446	0.00799344	0.182135
chr3R-reg12353	CG5213	chr3R	11321279	11322172	chr3R-reg12353	251.713	198.169	305.257	1.54039	0.623294	0.239513	0.616764
chr3R-reg2797	Ccp84Ac;pncr002:3R	chr3R	2525131	2526729	chr3R-reg2797	534.405	420.773	648.037	1.54011	0.623036	0.0110809	0.211087
chr2L-reg20313		chr2L	18310645	18311539	chr2L-reg20313	593.552	467.405	719.699	1.53978	0.622722	0.0027365	0.113357
chr2L-reg5766	tkv;tRNA:CR31971	chr2L	5238336	5239043	chr2L-reg5766	340.335	268.007	412.663	1.53974	0.622691	0.0102591	0.203373
chr2R-reg20964		chr2R	19127024	19128030	chr2R-reg20964	383.841	302.277	465.405	1.53966	0.622614	0.0343818	0.317722
chr2L-reg5356	pog	chr2L	4862597	4863573	chr2L-reg5356	189.345	149.13	229.56	1.53933	0.622306	0.0342222	0.317242	chr2L	4861628	4865189	GMR72A11
chr2R-reg10843	Prosap	chr2R	10013020	10014063	chr2R-reg10843	222.239	175.042	269.436	1.53927	0.622243	0.0545476	0.378043
chrX-reg678	CG5254;CG5273	chrX	652587	653314	chrX-reg678	297.615	234.426	360.805	1.5391	0.622086	0.0166901	0.247562
chr2L-reg15369	CG18507	chr2L	13666122	13666633	chr2L-reg15369	373.426	294.186	452.665	1.5387	0.621716	0.0016279	0.0864871
chrX-reg21543	kek5	chrX	19247603	19248108	chrX-reg21543	411.003	323.799	498.206	1.53863	0.621643	0.00755206	0.178622
chr2R-reg2054	jing	chr2R	2402713	2403784	chr2R-reg2054	329.494	259.594	399.393	1.53853	0.621551	0.0101787	0.202855
chrX-reg619	sdk	chrX	597741	599123	chrX-reg619	192.841	151.934	233.748	1.53849	0.621514	0.0115744	0.215065
chrX-reg21068	CG32541;CG42506	chrX	18821722	18822907	chrX-reg21068	387.013	304.918	469.108	1.53847	0.621501	0.00388386	0.133103
chr3L-reg23878	olf413	chr3L	22143579	22144804	chr3L-reg23878	499.284	393.504	605.063	1.53763	0.62071	0.00256813	0.109615
chr2R-reg15034	grh	chr2R	13689315	13691284	chr2R-reg15034	1407.6	1109.41	1705.79	1.53756	0.62064	0.000976105	0.0661401
chr2L-reg14473		chr2L	12840614	12841390	chr2L-reg14473	332.813	262.344	403.283	1.53723	0.620332	0.00643676	0.168155
chr3R-reg27879	CG7896	chr3R	25808932	25810576	chr3R-reg27879	681.413	537.134	825.692	1.53722	0.620323	0.00386632	0.133103
chrX-reg13203	CG1806;fw	chrX	11898673	11899352	chrX-reg13203	197.007	155.303	238.711	1.53706	0.620177	0.041103	0.339941	chrX	11897880	11901182	GMR57G10
chr3L-reg19157	Prestin;Tsp74F	chr3L	17891682	17892368	chr3L-reg19157	171.593	135.277	207.91	1.53693	0.620051	0.0368648	0.325201
chrX-reg17861	disco-r	chrX	16017928	16018786	chrX-reg17861	171.264	135.039	207.489	1.53651	0.619656	0.030139	0.301101
chr3L-reg15661	dlp	chr3L	14627551	14628444	chr3L-reg15661	644.237	508.002	780.472	1.53636	0.619514	0.00401971	0.135221	chr3L	14626365	14630595	GMR54B09
chrX-reg10407	Megalin	chrX	9390818	9391813	chrX-reg10407	433.37	341.73	525.01	1.53633	0.61949	0.00629606	0.16683
chr2R-reg10203	arr	chr2R	9352391	9353540	chr2R-reg10203	544.6	429.473	659.727	1.53613	0.619301	0.00314	0.12318
chr3L-reg967		chr3L	823585	824117	chr3L-reg967	173.853	137.14	210.567	1.53542	0.618631	0.218687	0.598732
chr3L-reg1759	CG12091;CG7852	chr3L	1536561	1537092	chr3L-reg1759	261.979	206.661	317.297	1.53535	0.618566	0.0233995	0.277034
chr3L-reg18889	TORC	chr3L	17657719	17659386	chr3L-reg18889	443.757	350.083	537.431	1.53515	0.618381	0.0779643	0.425214
chr3L-reg1953	CG7991	chr3L	1699750	1700768	chr3L-reg1953	151.92	119.859	183.982	1.53499	0.618232	0.0287946	0.296582
chr2L-reg5514	CG8892	chr2L	4981174	4981431	chr2L-reg5514	140.733	111.045	170.421	1.5347	0.617959	0.0840861	0.43707
chr3L-reg9743	Doc3	chr3L	8997269	8998417	chr3L-reg9743	733.613	578.974	888.252	1.53418	0.61747	0.0040743	0.136186
chr2L-reg19191	beat-IIIc	chr2L	17242950	17243588	chr2L-reg19191	283.5	223.764	343.236	1.53392	0.617224	0.057469	0.386632	chr2L	17240674	17243920	GMR48F12	chr2L	17243021	17246573	GMR49C07
chr3R-reg4136	dsx	chr3R	3791516	3793266	chr3R-reg4136	824.082	650.775	997.389	1.53262	0.615997	0.00710507	0.173891	chr3R	3788347	3792229	GMR42C06
chr2L-reg14231	nub	chr2L	12601180	12602395	chr2L-reg14231	466.218	368.171	564.265	1.53262	0.615996	0.030868	0.303882	chr2L	12598132	12601814	GMR78B01	chr2L	12601186	12604477	GMR78B02
chr3R-reg19259		chr3R	17747696	17748544	chr3R-reg19259	512.652	404.844	620.46	1.53259	0.615971	0.00504444	0.153474	chr3R	17746018	17749054	GMR87B01
chrX-reg4683	CG32773	chrX	4284220	4284928	chrX-reg4683	201.464	159.103	243.826	1.53251	0.615893	0.0966648	0.458394	chrX	4283486	4287257	GMR11E09
chr2L-reg2694	dpp	chr2L	2452789	2455070	chr2L-reg2694	739.119	583.839	894.398	1.53193	0.615346	0.00160574	0.0859581	chr2L	2452372	2454885	GMR18E05	chr2L	2452372	2454885	GMR18E05
chr3R-reg1653	CG2911;RpL13A;Spec2	chr3R	1449875	1450221	chr3R-reg1653	240.655	190.138	291.171	1.53137	0.614818	0.187664	0.571205
chrX-reg1578	br	chrX	1518740	1519816	chrX-reg1578	196.768	155.482	238.054	1.53107	0.614544	0.105855	0.474026	chrX	1518666	1521938	GMR69C01
chr3R-reg23874	CG43116;HLHmdelta	chr3R	21822368	21823453	chr3R-reg23874	949.249	750.191	1148.31	1.53069	0.61418	0.00378792	0.132291	chr3R	21821638	21823379	GMR57E08	chr3R	21821638	21823379	GMR57E08
chr3R-reg15086		chr3R	13900568	13901400	chr3R-reg15086	233.491	184.534	282.448	1.5306	0.614097	0.0062571	0.166653	chr3R	13899324	13903276	GMR95B11
chrX-reg5265	CG4068	chrX	4829741	4830573	chrX-reg5265	325.94	257.618	394.262	1.53041	0.613921	0.0267069	0.288317
chrX-reg1367		chrX	1292878	1293918	chrX-reg1367	789.298	623.863	954.733	1.53036	0.613868	0.0200241	0.262661
chr2L-reg694	ds	chr2L	651045	652232	chr2L-reg694	403.136	318.662	487.61	1.53018	0.613702	0.0489605	0.362462	chr2L	650246	652819	GMR18E08	chr2L	650246	652819	GMR18E08
chr2R-reg3940	CG14762	chr2R	3905698	3907477	chr2R-reg3940	579.653	458.284	701.022	1.52967	0.613218	0.0179725	0.254247	chr2R	3905175	3907837	GMR29F06	chr2R	3905175	3907837	GMR29F06
chr2R-reg3381	blow	chr2R	3473790	3474809	chr2R-reg3381	464.752	367.453	562.051	1.52959	0.613142	0.0128677	0.222113
chr2L-reg20991	CG10428	chr2L	18947119	18947638	chr2L-reg20991	538.363	425.659	651.068	1.52955	0.613112	0.00809835	0.183034
chr2R-reg3957	Optix	chr2R	3927151	3928697	chr2R-reg3957	244.801	193.566	296.036	1.52938	0.612947	0.0244391	0.280815	chr2R	3924816	3928721	GMR30D11
chr2R-reg7552	shn	chr2R	7069972	7070726	chr2R-reg7552	858.145	678.559	1037.73	1.52932	0.612888	0.00646261	0.168155
chr2L-reg11360	Ripalpha;RpL7	chr2L	10200996	10201229	chr2L-reg11360	151.962	120.161	183.764	1.52931	0.612882	0.102084	0.46736
chr3L-reg19229	Eip75B	chr3L	17965062	17966348	chr3L-reg19229	759.767	600.839	918.695	1.52902	0.612608	0.00888909	0.189858
chrX-reg19780	OdsH	chrX	17701166	17702234	chrX-reg19780	210.375	166.381	254.369	1.52883	0.612428	0.0347114	0.318982	chrX	17699424	17703282	GMR42C03
chr3R-reg13142	tara	chr3R	12057854	12058952	chr3R-reg13142	869.667	687.977	1051.36	1.52819	0.61182	0.0133215	0.225038
chr2R-reg3233	CG1621	chr2R	3379694	3380303	chr2R-reg3233	531.407	420.411	642.403	1.52803	0.611677	0.0275167	0.29165	chr2R	3379903	3380938	GMR61F08
chr3L-reg22912	CG43218;Eip78C	chr3L	21245130	21246163	chr3L-reg22912	788.064	623.47	952.657	1.52799	0.611637	0.00817009	0.183034	chr3L	21244417	21248295	GMR36A04
chr3R-reg6978	hth	chr3R	6418402	6419272	chr3R-reg6978	252.955	200.126	305.783	1.52795	0.6116	0.0515143	0.369495	chr3R	6416918	6419297	GMR44A05
chr2R-reg20592	nahoda	chr2R	18788816	18790205	chr2R-reg20592	254.205	201.122	307.288	1.52787	0.611521	0.0250495	0.282752
chr2L-reg18435	CG42389	chr2L	16594155	16595184	chr2L-reg18435	450.632	356.568	544.696	1.52761	0.611276	0.00218363	0.0995117
chr2R-reg8272	CG13192	chr2R	7710456	7711973	chr2R-reg8272	206.312	163.26	249.365	1.52741	0.611089	0.0362201	0.324179
chr2L-reg16281		chr2L	14559616	14561394	chr2L-reg16281	752.786	595.72	909.853	1.52732	0.610999	0.081675	0.432772
chrX-reg22059	vfl	chrX	19667457	19668161	chrX-reg22059	507.411	401.57	613.253	1.52714	0.610832	0.00461886	0.147011
chr2L-reg2390		chr2L	2201919	2202437	chr2L-reg2390	548.177	433.863	662.491	1.52696	0.610661	0.0113208	0.21297
chr2R-reg2194	debcl;Fmo-2	chr2R	2535867	2536783	chr2R-reg2194	518.353	410.27	626.436	1.52689	0.610593	0.0108135	0.208595
chr3R-reg21807	jar	chr3R	20092089	20092977	chr3R-reg21807	431.284	341.358	521.211	1.52688	0.610582	0.00331067	0.126464	chr3R	20091819	20094300	GMR44B06
chr2L-reg14707	CG9932	chr2L	13043840	13044715	chr2L-reg14707	648.438	513.263	783.614	1.52673	0.610443	0.016763	0.247697
chr3R-reg17942	CG17838;CG31195	chr3R	16588907	16589967	chr3R-reg17942	336.835	266.625	407.045	1.52666	0.610375	0.018506	0.256093
chr2L-reg550		chr2L	513700	514882	chr2L-reg550	246.577	195.196	297.957	1.52645	0.61018	0.0268962	0.288317
chrX-reg11977		chrX	10826248	10826931	chrX-reg11977	307.872	243.725	372.019	1.52639	0.610123	0.00333131	0.126464
chr3R-reg27313		chr3R	25352021	25353677	chr3R-reg27313	420.291	332.762	507.82	1.52607	0.609825	0.0229654	0.274818
chr3L-reg13466	toe	chr3L	12425413	12426495	chr3L-reg13466	567.561	449.38	685.742	1.52597	0.60973	0.00174163	0.0883835
chr3R-reg12912	pnr	chr3R	11850009	11850824	chr3R-reg12912	147.161	116.529	177.794	1.52574	0.609512	0.0472614	0.357547
chrX-reg6217	CG3108;CG42699	chrX	5677789	5678472	chrX-reg6217	141.807	112.303	171.311	1.52544	0.609224	0.0223132	0.272239
chr2L-reg20864	CG17597	chr2L	18830584	18830859	chr2L-reg20864	144.489	114.429	174.55	1.5254	0.609192	0.115748	0.488132
chr4-reg702	ey	chr4	724887	725790	chr4-reg702	493.387	390.764	596.01	1.52524	0.609037	0.018926	0.257526
chr2L-reg474	ex	chr2L	441076	442111	chr2L-reg474	994.992	788.102	1201.88	1.52504	0.608843	0.0167021	0.247562
chr3L-reg13740	mirr	chr3L	12695700	12696767	chr3L-reg13740	209.818	166.232	253.404	1.5244	0.608239	0.0760648	0.421456	chr3L	12694488	12698344	GMR34B11
chr3L-reg13092		chr3L	12092939	12093768	chr3L-reg13092	348.493	276.103	420.884	1.52437	0.608218	0.0068443	0.170525
chr2L-reg8083	Wnt6	chr2L	7333403	7335328	chr2L-reg8083	674.609	534.483	814.734	1.52434	0.608185	0.0029625	0.119091	chr2L	7332819	7336625	GMR25A04	chr2L	7332819	7336625	GMR25A04
chr3L-reg6836		chr3L	6262300	6263588	chr3L-reg6836	414.291	328.238	500.345	1.52434	0.608181	0.0607627	0.390554
chrX-reg1245	CG32812	chrX	1181150	1182078	chrX-reg1245	212.448	168.328	256.567	1.52421	0.608057	0.05383	0.375864
chrX-reg5383	ovo	chrX	4938662	4939349	chrX-reg5383	509.928	404.031	615.824	1.5242	0.608052	0.00271973	0.112984
chr3R-reg21216	mbc	chr3R	19614201	19615649	chr3R-reg21216	511.836	405.548	618.123	1.52417	0.608022	0.0154106	0.239777
chrX-reg1947	CG3600	chrX	1842734	1843330	chrX-reg1947	258.438	204.798	312.079	1.52384	0.607711	0.0087446	0.189064
chr3L-reg17517	CG4893	chr3L	16349920	16350965	chr3L-reg17517	293.327	232.454	354.2	1.52374	0.607621	0.00325015	0.125137
chr2R-reg8107	Roc2	chr2R	7546330	7547254	chr2R-reg8107	704.386	558.345	850.426	1.52312	0.607029	0.0302395	0.301753
chr2R-reg17965	bl	chr2R	16487801	16488729	chr2R-reg17965	230.113	182.404	277.822	1.52311	0.607024	0.0523219	0.371756
chr3L-reg15663	dlp	chr3L	14629046	14629615	chr3L-reg15663	194.621	154.282	234.96	1.52292	0.606841	0.0123383	0.21873	chr3L	14626365	14630595	GMR54B09
chr2R-reg22922	Dll	chr2R	20701699	20702959	chr2R-reg22922	599.945	475.62	724.271	1.5228	0.606722	0.0153095	0.23936
chr3L-reg22584	fng	chr3L	20943384	20944041	chr3L-reg22584	581.642	461.132	702.152	1.52267	0.606603	0.0055375	0.157298
chrX-reg19506		chrX	17456125	17456828	chrX-reg19506	504.673	400.133	609.214	1.52253	0.60647	0.00532046	0.156474
chr2R-reg22564	Brca2;CG4612	chr2R	20413678	20413823	chr2R-reg22564	145.385	115.271	175.5	1.5225	0.606438	0.132479	0.512475
chr3L-reg678	hipk	chr3L	564771	566170	chr3L-reg678	345.669	274.076	417.261	1.52243	0.606377	0.016637	0.24739
chr3R-reg20818	CG4374	chr3R	19242471	19243620	chr3R-reg20818	195.57	155.07	236.069	1.52234	0.606293	0.00937189	0.194665
chr3L-reg7365		chr3L	6840654	6842080	chr3L-reg7365	406.901	322.655	491.148	1.52221	0.606166	0.00372144	0.131281
chrX-reg2492	boi	chrX	2354679	2355226	chrX-reg2492	197.834	156.893	238.774	1.52189	0.605866	0.0094916	0.195998
chr3R-reg26635	CG31048;inx3	chr3R	24687085	24688436	chr3R-reg26635	917.645	727.86	1107.43	1.52149	0.605482	0.00659201	0.168751
chr2L-reg11142	bib	chr2L	9992462	9993266	chr2L-reg11142	394.999	313.33	476.667	1.52129	0.605298	0.0250195	0.282752	chr2L	9992420	9993292	GMR60F01	chr2L	9992420	9993292	GMR60F01
chr3L-reg8476	CG8281;pbl	chr3L	7905285	7905706	chr3L-reg8476	264.387	209.728	319.047	1.52124	0.605251	0.0245303	0.281287
chr2L-reg719	ds	chr2L	684070	685008	chr2L-reg719	170.06	134.915	205.205	1.521	0.605016	0.0268284	0.288317
chr3L-reg19522		chr3L	18235634	18236497	chr3L-reg19522	296.672	235.367	357.977	1.52093	0.604955	0.00672864	0.169579
chr3L-reg4006	CG12029;CG14974	chr3L	3625812	3626478	chr3L-reg4006	416.345	330.334	502.357	1.52075	0.604785	0.00469556	0.147929	chr3L	3625599	3628770	GMR40G06
chr2R-reg19710	a	chr2R	18046829	18048267	chr2R-reg19710	494.597	392.453	596.74	1.52054	0.604583	0.00398205	0.134291
chr3L-reg11140		chr3L	10336218	10337359	chr3L-reg11140	422.815	335.541	510.088	1.52019	0.604255	0.00773936	0.180794
chrX-reg6482	CG4766	chrX	5895151	5896046	chrX-reg6482	390.559	309.972	471.146	1.51996	0.604038	0.0128842	0.222215
chrX-reg7310	CG14439;tRNA:CR32740	chrX	6639756	6640431	chrX-reg7310	251.683	199.754	303.612	1.51993	0.604001	0.0238364	0.278619
chr2L-reg4716		chr2L	4223125	4224141	chr2L-reg4716	278.195	220.821	335.569	1.51965	0.603734	0.0158348	0.242778
chrX-reg1568	br;Mur2B	chrX	1506483	1507265	chrX-reg1568	347.839	276.172	419.507	1.51901	0.603127	0.0160298	0.244552	chrX	1506811	1509877	GMR69B09
chr3R-reg6966	hth	chr3R	6400461	6401593	chr3R-reg6966	339.682	269.721	409.643	1.51876	0.602897	0.00544419	0.157298	chr3R	6398799	6402460	GMR45E09
chrX-reg8908	sdt	chrX	8109717	8110472	chrX-reg8908	409.312	325.043	493.581	1.51851	0.602655	0.0080856	0.183034
chrX-reg910		chrX	856298	857294	chrX-reg910	188.784	149.917	227.651	1.51851	0.602655	0.0132152	0.224266
chr3L-reg19225	Eip75B	chr3L	17958780	17959934	chr3L-reg19225	312.583	248.254	376.911	1.51825	0.60241	0.0144962	0.233274	chr3L	17959120	17962487	GMR45A08
chr3L-reg9530		chr3L	8812148	8813427	chr3L-reg9530	772.177	613.318	931.036	1.51803	0.602201	0.00164787	0.086677	chr3L	8811415	8813561	GMR53A07	chr3L	8812149	8815534	GMR53F03	chr3L	8811415	8813561	GMR53A07
chrX-reg320	CG32816	chrX	340221	340811	chrX-reg320	291.091	231.21	350.972	1.51798	0.602151	0.0154613	0.240213	chrX	339336	341372	GMR18C05	chrX	340180	343911	GMR19B11
chr3L-reg12189	CG6175	chr3L	11290875	11291689	chr3L-reg12189	671.199	533.16	809.238	1.51782	0.601996	0.0571405	0.385895
chr3L-reg15997	CG3349	chr3L	14969684	14971298	chr3L-reg15997	673.413	534.924	811.902	1.51779	0.601972	0.00518053	0.155821
chr3L-reg17814	CG32164	chr3L	16596023	16596311	chr3L-reg17814	146.601	116.46	176.742	1.51762	0.601815	0.0536868	0.375692
chr2R-reg18435		chr2R	16915228	16915836	chr2R-reg18435	189.62	150.636	228.605	1.5176	0.601796	0.0109652	0.210278
chr2R-reg9667	Psc	chr2R	8863085	8864821	chr2R-reg9667	646.721	513.759	779.683	1.5176	0.601795	0.0138093	0.229084	chr2R	8862070	8864849	GMR29G01	chr2R	8862070	8864849	GMR29G01
chrX-reg21051		chrX	18807340	18808317	chrX-reg21051	214.34	170.305	258.375	1.51713	0.601348	0.0214836	0.269436
chrX-reg8183		chrX	7428112	7429070	chrX-reg8183	214.816	170.706	258.925	1.51679	0.601018	0.0123101	0.218554
chr3L-reg3882	Eip63E;ImpE2	chr3L	3512602	3513161	chr3L-reg3882	421.022	334.605	507.44	1.51654	0.600781	0.0616221	0.392998
chr2L-reg8777	Snoo	chr2L	7907402	7908175	chr2L-reg8777	180.736	143.66	217.812	1.51617	0.600429	0.0121718	0.218486
chr3L-reg3172	CG9973	chr3L	2873533	2874708	chr3L-reg3172	338.027	268.711	407.344	1.51592	0.600193	0.0247114	0.281957
chr2L-reg3095	Duox	chr2L	2830499	2831167	chr2L-reg3095	289.466	230.12	348.811	1.51578	0.600062	0.00837654	0.184502
chr3L-reg19470		chr3L	18187632	18188277	chr3L-reg19470	610.36	485.24	735.48	1.5157	0.599987	0.027683	0.292532
chrX-reg9409	oc	chrX	8537529	8538553	chrX-reg9409	219.59	174.67	264.511	1.51435	0.598696	0.0224755	0.273443	chrX	8536869	8540638	GMR30C12
chr2R-reg2789	esn	chr2R	3006480	3007310	chr2R-reg2789	225.997	179.768	272.225	1.51432	0.598666	0.0110255	0.2106	chr2R	3006432	3007350	GMR79A05	chr2R	3006432	3007350	GMR79A05
chr2L-reg23247	CG42238	chr2L	21017444	21018311	chr2L-reg23247	440.013	350.033	529.992	1.51412	0.59848	0.0426748	0.342711
chr2R-reg16725	CG10062;CG9416	chr2R	15260042	15260987	chr2R-reg16725	496.347	394.871	597.823	1.51397	0.598337	0.0120891	0.217738
chrX-reg20579	CG6361;psh	chrX	18377662	18378681	chrX-reg20579	435.523	346.485	524.561	1.51395	0.598316	0.0392976	0.33358
chr2L-reg20466		chr2L	18465617	18466488	chr2L-reg20466	801.767	637.917	965.616	1.5137	0.59808	0.010334	0.203928
chr3R-reg25591	CG12880;CG31055;Sce	chr3R	23510967	23511907	chr3R-reg25591	559.254	445.139	673.369	1.51272	0.597142	0.00229436	0.102207
chr3L-reg8607	nmo	chr3L	8016693	8018080	chr3L-reg8607	235.311	187.309	283.312	1.51254	0.596974	0.0329116	0.31193
chr2R-reg22651	CG4681;pio	chr2R	20468302	20469655	chr2R-reg22651	862.146	686.293	1038	1.51247	0.596909	0.00265154	0.1113
chr3R-reg19516	SKIP	chr3R	18010118	18010694	chr3R-reg19516	252.434	200.958	303.911	1.51231	0.596752	0.0176667	0.252854
chr2L-reg20989	CG42848;ssp3	chr2L	18945741	18946271	chr2L-reg20989	517.767	412.192	623.341	1.51226	0.596705	0.00503542	0.153421
chrX-reg19810	CG6398	chrX	17727395	17728595	chrX-reg19810	592.165	471.427	712.903	1.51222	0.59667	0.00161475	0.086222
chr3R-reg15863	CG7720	chr3R	14610905	14611804	chr3R-reg15863	171.878	136.892	206.864	1.51115	0.595649	0.0722573	0.412597
chrX-reg10640	btd	chrX	9587487	9588706	chrX-reg10640	457.925	364.768	551.083	1.51078	0.595289	0.0201509	0.263181
chr2L-reg16282		chr2L	14561395	14562413	chr2L-reg16282	203.571	162.17	244.973	1.5106	0.59512	0.0747742	0.417468
chr3L-reg3755		chr3L	3394689	3395502	chr3L-reg3755	812.959	647.822	978.096	1.50982	0.59438	0.00390637	0.133441
chr3L-reg19271	Eip75B	chr3L	18007111	18008137	chr3L-reg19271	469.74	374.345	565.135	1.50967	0.594229	0.00321751	0.124605
chr2R-reg20718	CG42741	chr2R	18902463	18903706	chr2R-reg20718	133.203	106.155	160.252	1.5096	0.594171	0.108616	0.478094	chr2R	18902527	18905026	GMR16D09	chr2R	18902527	18905026	GMR16D09
chr2R-reg16096	l(2)08717	chr2R	14686768	14687708	chr2R-reg16096	295.23	235.283	355.177	1.50957	0.59414	0.0202043	0.263553
chrX-reg6509		chrX	5918858	5919708	chrX-reg6509	191.318	152.484	230.152	1.50935	0.593931	0.113273	0.484766
chr3R-reg25112	CG34006	chr3R	23045064	23045800	chr3R-reg25112	216.865	172.847	260.883	1.50933	0.593911	0.0258083	0.286015
chrX-reg8648	sn	chrX	7876684	7878020	chrX-reg8648	178.089	141.946	214.233	1.50926	0.593839	0.0470885	0.357125
chr2R-reg2961	CG12164	chr2R	3194118	3195750	chr2R-reg2961	375.595	299.448	451.742	1.50858	0.593195	0.00476932	0.148962
chrX-reg19277		chrX	17244541	17245798	chrX-reg19277	262.115	209.009	315.221	1.50817	0.592796	0.0260346	0.286374	chrX	17243760	17247754	GMR81D04
chr3R-reg27593	kay	chr3R	25590897	25591868	chr3R-reg27593	412.516	328.996	496.035	1.50772	0.592372	0.016381	0.245831	chr3R	25588263	25592232	GMR42E11
chr2R-reg15033	grh	chr2R	13688768	13689314	chr2R-reg15033	547.161	436.405	657.918	1.50759	0.592241	0.0119129	0.216594	chr2R	13687400	13689894	GMR40A02
chr3L-reg14196		chr3L	13100528	13101277	chr3L-reg14196	457.535	364.995	550.074	1.50707	0.591748	0.0172922	0.251495
chr2R-reg6949		chr2R	6469974	6471589	chr2R-reg6949	2225.37	1775.56	2675.18	1.50667	0.591365	0.00287233	0.117126	chr2R	6467688	6471315	GMR41E12
chr3L-reg15514	bbg	chr3L	14487814	14489475	chr3L-reg15514	332.124	265.024	399.223	1.50636	0.591069	0.0187095	0.256724
chr2R-reg17225		chr2R	15693580	15694210	chr2R-reg17225	421.525	336.384	506.667	1.50622	0.590929	0.0398169	0.336082
chr3L-reg15645	CG9628	chr3L	14617345	14617851	chr3L-reg15645	196.475	156.794	236.155	1.50614	0.590859	0.0670716	0.403135
chr2R-reg21193	CG9815	chr2R	19313926	19315039	chr2R-reg21193	208.426	166.341	250.512	1.50601	0.590732	0.014476	0.233127
chr2R-reg9651		chr2R	8846900	8847430	chr2R-reg9651	598.083	477.319	718.846	1.50601	0.59073	0.0192425	0.257915
chr3R-reg960		chr3R	885856	886903	chr3R-reg960	608.523	485.652	731.394	1.506	0.590726	0.00500474	0.152999
chr2L-reg4316		chr2L	3852931	3853703	chr2L-reg4316	191.512	152.845	230.178	1.50596	0.59068	0.256923	0.630171
chrX-reg20642	Bx	chrX	18432460	18432959	chrX-reg20642	317.492	253.49	381.495	1.50497	0.589732	0.00721675	0.174929	chrX	18429374	18433019	GMR41G01	chrX	18432404	18436888	GMR42H08
chr3L-reg6919		chr3L	6351801	6352491	chr3L-reg6919	244.583	195.28	293.886	1.50494	0.589709	0.0273164	0.291013
chrX-reg22071	vfl	chrX	19682486	19683086	chrX-reg22071	242.251	193.442	291.059	1.50463	0.589409	0.0365734	0.324179
chr2L-reg5764	tkv	chr2L	5236369	5237208	chr2L-reg5764	647.492	517.063	777.922	1.5045	0.589284	0.00547317	0.157298
chr3R-reg10557	CG14362	chr3R	9685543	9686661	chr3R-reg10557	353.237	282.112	424.362	1.50423	0.589026	0.00949775	0.195998
chr2R-reg11049	Ih	chr2R	10171149	10172561	chr2R-reg11049	142.698	113.973	171.423	1.50407	0.588874	0.120427	0.496868
chr3L-reg12185	CG6175	chr3L	11287688	11288521	chr3L-reg12185	515.561	411.835	619.287	1.50373	0.588542	0.00236936	0.104812
chr2L-reg5786	Cyp4ac1;tkv	chr2L	5258840	5260072	chr2L-reg5786	295.571	236.115	355.027	1.50362	0.588441	0.0121252	0.218052
chr2L-reg5759	tkv	chr2L	5231390	5232620	chr2L-reg5759	489.68	391.224	588.135	1.50332	0.58815	0.0105077	0.205157
chr2R-reg19047	CG10440	chr2R	17450143	17451253	chr2R-reg19047	252.837	202.008	303.665	1.50323	0.588066	0.0189077	0.257526	chr2R	17450126	17453128	GMR58G10
chrX-reg16367	rut	chrX	14719225	14720463	chrX-reg16367	879.043	702.341	1055.74	1.50318	0.588018	0.00794669	0.182135	chrX	14712803	14719805	GMR15F12
chr3L-reg19228	Eip75B	chr3L	17964009	17965061	chr3L-reg19228	348.711	278.63	418.793	1.50305	0.587889	0.0157115	0.241655
chr3R-reg20846	CG4374	chr3R	19295826	19299429	chr3R-reg20846	1356.68	1084.03	1629.32	1.50303	0.587874	0.00108719	0.0694519
chrX-reg8883	sdt	chrX	8090247	8091069	chrX-reg8883	419.037	334.863	503.21	1.50273	0.587591	0.0172969	0.251495	chrX	8089120	8092757	GMR88H11
chr2R-reg15487		chr2R	14149304	14150998	chr2R-reg15487	242.371	193.705	291.037	1.50248	0.587343	0.0204841	0.265402
chr2L-reg4714	ft	chr2L	4221629	4222261	chr2L-reg4714	545.456	435.939	654.973	1.50244	0.58731	0.0116549	0.215165
chrX-reg22015	CG14235;CG18809;CG33932;Rpp20	chrX	19637997	19638520	chrX-reg22015	295.971	236.552	355.389	1.50238	0.587246	0.05836	0.38757
chr2L-reg14278		chr2L	12651504	12652276	chr2L-reg14278	198.158	158.384	237.932	1.50224	0.587119	0.305428	0.670248	chr2L	12649826	12652725	GMR10G06
chr2L-reg6630		chr2L	6021672	6022694	chr2L-reg6630	219.325	175.319	263.332	1.50201	0.586899	0.0284728	0.295933
chr2R-reg3948	Optix	chr2R	3916345	3917939	chr2R-reg3948	436.577	349.008	524.147	1.50182	0.586711	0.0209552	0.267572	chr2R	3916172	3918835	GMR29F07	chr2R	3916172	3918835	GMR29F07
chr3L-reg3677	CG11526;PHGPx	chr3L	3325637	3326073	chr3L-reg3677	240.13	191.991	288.268	1.50147	0.586375	0.0497507	0.365014
chr3R-reg25477	CG5639	chr3R	23419260	23420725	chr3R-reg25477	282.451	225.849	339.053	1.50124	0.586151	0.0104519	0.204564
chr3R-reg11105	cv-c	chr3R	10223825	10225440	chr3R-reg11105	854.666	683.413	1025.92	1.50117	0.586088	0.0538226	0.375864
chr3R-reg23878		chr3R	21827658	21829486	chr3R-reg23878	1771.15	1416.26	2126.04	1.50116	0.586079	0.00364812	0.130745
chr2L-reg7121	DLP;Sec61alpha	chr2L	6480723	6481199	chr2L-reg7121	248.471	198.744	298.197	1.50041	0.585354	0.131778	0.511556
chr3L-reg1946	CG12011;CG7991	chr3L	1692310	1693502	chr3L-reg1946	316.479	253.144	379.815	1.50039	0.585339	0.0249834	0.282752
chr2R-reg22429	slik	chr2R	20289546	20290054	chr2R-reg22429	276.669	221.316	332.022	1.50021	0.585168	0.0466888	0.356669
chrX-reg17244	sog	chrX	15503104	15504045	chrX-reg17244	343.46	274.76	412.16	1.50007	0.585032	0.0287805	0.296582
chr3L-reg795		chr3L	668044	670281	chr3L-reg795	460.796	368.637	552.955	1.5	0.58496	0.0117202	0.215165
chr2R-reg346		chr2R	453293	456621	chr2R-reg346	160.732	128.588	192.876	1.49995	0.584917	0.108316	0.477851
chr2L-reg5777	tkv	chr2L	5249957	5250951	chr2L-reg5777	334.311	267.457	401.165	1.49992	0.58489	0.00413721	0.137766
chr3R-reg18732	lbl	chr3R	17242268	17243369	chr3R-reg18732	335.042	268.076	402.008	1.4996	0.584579	0.0115166	0.215065
chr3R-reg8313	CG6959	chr3R	7684510	7685450	chr3R-reg8313	585.515	468.509	702.52	1.49948	0.584462	0.00585854	0.163428
chr3L-reg14120	CG11253;CG17672	chr3L	13021497	13022391	chr3L-reg14120	956.762	765.697	1147.83	1.49906	0.58406	0.0124564	0.219675
chr2R-reg19034	Egfr	chr2R	17433562	17435095	chr2R-reg19034	1153	922.79	1383.2	1.49894	0.583941	0.0055356	0.157298	chr2R	17431676	17435215	GMR22F09	chr2R	17431676	17435215	GMR22F09
chr3R-reg10569	E5	chr3R	9699901	9701380	chr3R-reg10569	623.918	499.381	748.456	1.49877	0.583776	0.00930838	0.194665
chr3R-reg5253	neur	chr3R	4851809	4852830	chr3R-reg5253	230.424	184.45	276.398	1.4985	0.583516	0.0235024	0.277581
chr3L-reg13499	CG10616;CG32102	chr3L	12462523	12463263	chr3L-reg13499	144.339	115.563	173.114	1.49801	0.583046	0.0237506	0.278389
chr3L-reg9765		chr3L	9018941	9019871	chr3L-reg9765	175.05	140.152	209.948	1.498	0.583042	0.0508305	0.367952	chr3L	9016846	9019977	GMR44G06	chr3L	9019444	9021971	GMR44B11
chr2L-reg3991		chr2L	3561519	3562553	chr2L-reg3991	364.176	291.575	436.776	1.49799	0.583026	0.193514	0.577209
chr3L-reg3883	Eip63E;ImpE2	chr3L	3513162	3514217	chr3L-reg3883	664.576	532.164	796.988	1.49764	0.582687	0.10093	0.465464
chr3R-reg6320		chr3R	5783854	5785711	chr3R-reg6320	255.162	204.327	305.997	1.49758	0.582634	0.0195031	0.259685
chr3R-reg6883		chr3R	6290918	6292203	chr3R-reg6883	202.58	162.224	242.936	1.49753	0.582586	0.0287696	0.296582
chr2L-reg10830	Nckx30C	chr2L	9731388	9731993	chr2L-reg10830	188.229	150.745	225.714	1.49732	0.582387	0.0451088	0.3508	chr2L	9729805	9732956	GMR48E12
chr2L-reg1129	S	chr2L	1063011	1063596	chr2L-reg1129	391.864	313.841	469.887	1.49721	0.58228	0.00709306	0.173891
chr2R-reg23110	emp	chr2R	20870330	20871582	chr2R-reg23110	1194.59	956.777	1432.4	1.49711	0.582184	0.0189072	0.257526
chr3L-reg9544	CG32026;dally	chr3L	8831765	8832859	chr3L-reg9544	771.228	617.723	924.733	1.497	0.582077	0.0320633	0.308593	chr3L	8831968	8836379	GMR60D01
chr3R-reg14023	mRpS11;ns1	chr3R	12898325	12898519	chr3R-reg14023	203.57	163.052	244.088	1.497	0.582071	0.0642794	0.397191
chr2L-reg8732	TwdlE	chr2L	7860700	7861453	chr2L-reg8732	231.8	185.708	277.891	1.49639	0.581484	0.0077859	0.180915
chr3L-reg4354	CG14983	chr3L	3949292	3950124	chr3L-reg4354	184.154	147.539	220.768	1.49633	0.581431	0.0781439	0.425864
chr2R-reg204	Gprk1	chr2R	277114	283113	chr2R-reg204	175.971	140.99	210.952	1.49622	0.581321	0.61443	0.85295
chr3L-reg6126	Blimp-1	chr3L	5620367	5621824	chr3L-reg6126	1015.72	813.81	1217.64	1.49622	0.581321	0.0411907	0.339941	chr3L	5620596	5622551	GMR83G01	chr3L	5620596	5622551	GMR83G01
chr2R-reg2145	CG15233;jing	chr2R	2490294	2491355	chr2R-reg2145	204.647	163.978	245.315	1.49602	0.581131	0.0341688	0.317025
chr3R-reg21338	sba	chr3R	19733575	19735129	chr3R-reg21338	553.002	443.162	662.842	1.49571	0.58083	0.0252766	0.284152	chr3R	19731205	19734711	GMR82H06	chr3R	19733553	19737252	GMR82H02	chr3R	19733553	19737252	GMR82H02
chr3R-reg29734		chr3R	27515681	27516717	chr3R-reg29734	251.158	201.275	301.041	1.49567	0.58079	0.0158546	0.242778
chrX-reg23378	CG1518	chrX	20924253	20924435	chrX-reg23378	145.019	116.252	173.787	1.49492	0.580065	0.128482	0.507521
chr3L-reg10307	CG42673	chr3L	9543245	9543887	chr3L-reg10307	152.837	122.524	183.15	1.49481	0.579962	0.0639176	0.396928
chr2R-reg14799	CG10936	chr2R	13513187	13513791	chr2R-reg14799	195.355	156.631	234.079	1.49447	0.579632	0.0165311	0.247032
chr2L-reg21287	drl	chr2L	19201126	19202086	chr2L-reg21287	316.61	253.902	379.317	1.49395	0.579133	0.124004	0.501198	chr2L	19200005	19203356	GMR28C12
chr2R-reg20274		chr2R	18562963	18564086	chr2R-reg20274	649.323	520.735	777.911	1.49387	0.579055	0.0143663	0.232599
chr2L-reg18299		chr2L	16463238	16464346	chr2L-reg18299	329.31	264.207	394.412	1.49281	0.578033	0.0588562	0.388304	chr2L	16462044	16465192	GMR9B09	chr2L	16463166	16466616	GMR9B10
chr3R-reg10606		chr3R	9746499	9747714	chr3R-reg10606	389.865	312.805	466.925	1.4927	0.577926	0.163639	0.54633	chr3R	9744483	9747425	GMR88E07	chr3R	9746365	9749509	GMR88E02
chr2R-reg20275		chr2R	18564087	18565410	chr2R-reg20275	1074.31	861.998	1286.62	1.4926	0.577831	0.00402924	0.135236
chr3R-reg22638		chr3R	20792594	20795304	chr3R-reg22638	646.38	518.668	774.092	1.49246	0.577693	0.00298762	0.119873
chr3L-reg17118	Notum	chr3L	16014935	16016944	chr3L-reg17118	398.254	319.573	476.935	1.49241	0.577647	0.00993612	0.199524
chr2L-reg19977	btv;CG5681	chr2L	17985227	17986527	chr2L-reg19977	187.687	150.621	224.754	1.49218	0.577422	0.0379456	0.329376
chr2L-reg6628	CG13996;H2.0	chr2L	6019193	6020849	chr2L-reg6628	603.643	484.438	722.848	1.49214	0.57738	0.00361417	0.13019
chr3R-reg19241	CG6678	chr3R	17724273	17725039	chr3R-reg19241	207.721	166.713	248.729	1.49196	0.577208	0.0946916	0.455575
chr2L-reg23245	CG42238	chr2L	21015167	21016293	chr2L-reg23245	336.14	269.801	402.478	1.49176	0.577015	0.0535158	0.375445
chr3L-reg3887	Eip63E	chr3L	3518046	3518744	chr3L-reg3887	322.15	258.574	385.725	1.49174	0.576999	0.0088228	0.189179
chr3L-reg17308		chr3L	16180385	16182818	chr3L-reg17308	311.107	249.72	372.494	1.49165	0.576904	0.0488743	0.362444
chrX-reg20884	CG6891	chrX	18669662	18671612	chrX-reg20884	986.336	791.729	1180.94	1.4916	0.57686	0.00463037	0.147011
chrX-reg16259	NetB	chrX	14624369	14625437	chrX-reg16259	133.723	107.344	160.102	1.4915	0.576759	0.0549073	0.378304	chrX	14623409	14627101	GMR30C01
chr2L-reg5828		chr2L	5292815	5293370	chr2L-reg5828	733.98	589.21	878.75	1.4914	0.57667	0.00588941	0.163644	chr2L	5291910	5295222	GMR11B02
chr3L-reg13531	CG10657	chr3L	12488582	12489753	chr3L-reg13531	284.651	228.515	340.788	1.49132	0.576585	0.0178739	0.253995
chrX-reg17879	disco-r	chrX	16036222	16037283	chrX-reg17879	227.394	182.557	272.231	1.49121	0.576481	0.0286599	0.296195
chr2L-reg9490	CheA29a;d	chr2L	8478080	8478753	chr2L-reg9490	464.984	373.305	556.663	1.49118	0.57645	0.0243568	0.280815
chr2R-reg12471	CG42524	chr2R	11500652	11502010	chr2R-reg12471	516.454	414.635	618.272	1.49112	0.576401	0.0900684	0.448595
chrX-reg14924	Cpr12A	chrX	13434217	13435114	chrX-reg14924	232.196	186.427	277.966	1.49102	0.576299	0.0666997	0.401928
chr3L-reg19265	Eip75B;snoRNA:Me28S-A30	chr3L	18001107	18002284	chr3L-reg19265	361.398	290.208	432.589	1.49062	0.575912	0.00314048	0.12318	chr3L	17999373	18003530	GMR46E12
chr3L-reg3592	CG12078	chr3L	3246971	3247674	chr3L-reg3592	455.638	365.903	545.374	1.49049	0.575786	0.0118208	0.216116
chr3L-reg22751	ko	chr3L	21101756	21102656	chr3L-reg22751	710.981	570.982	850.98	1.49038	0.575681	0.0347106	0.318982
chr3L-reg17344	CG13073	chr3L	16208556	16209781	chr3L-reg17344	833.098	669.056	997.141	1.49037	0.575671	0.0975098	0.459515
chr2L-reg20315		chr2L	18312460	18313450	chr2L-reg20315	468.035	375.891	560.179	1.49027	0.575575	0.00733963	0.176341
chr2R-reg17469	18w	chr2R	15998373	15999389	chr2R-reg17469	729.662	586.02	873.304	1.49023	0.575536	0.00740815	0.176872
chr3R-reg8314	CG6959	chr3R	7685451	7686491	chr3R-reg8314	599.415	481.426	717.405	1.49017	0.575475	0.0048119	0.149325
chr2R-reg15839	CG30115	chr2R	14474379	14475461	chr2R-reg15839	321.618	258.311	384.925	1.49016	0.575467	0.00843482	0.185207
chr3L-reg11663	tna	chr3L	10846862	10848274	chr3L-reg11663	753.315	605.04	901.59	1.49013	0.575442	0.00819738	0.183034	chr3L	10846649	10850679	GMR60C04
chr2L-reg4056	for	chr2L	3631751	3632438	chr2L-reg4056	446.367	358.511	534.224	1.49012	0.575427	0.0255075	0.285223
chr3L-reg6131	Blimp-1	chr3L	5625421	5626874	chr3L-reg6131	504.877	405.508	604.247	1.4901	0.575407	0.00979848	0.19867
chr2L-reg1705	haf	chr2L	1569796	1570715	chr2L-reg1705	283.174	227.465	338.883	1.48982	0.575142	0.0198684	0.261593
chrX-reg626	sdk	chrX	605088	605791	chrX-reg626	223.858	179.823	267.894	1.48977	0.575086	0.0262624	0.286411
chr2L-reg2392	CG31668	chr2L	2203131	2203903	chr2L-reg2392	735.733	591.088	880.379	1.48942	0.574751	0.00982733	0.198947
chr3L-reg22742	ko	chr3L	21091101	21092560	chr3L-reg22742	758.344	609.266	907.421	1.48937	0.5747	0.0093951	0.194873
chr2L-reg17149		chr2L	15384129	15385585	chr2L-reg17149	646.63	519.515	773.745	1.48936	0.574693	0.0231184	0.275353
chr2L-reg7198		chr2L	6552559	6553605	chr2L-reg7198	259.277	208.32	310.233	1.48921	0.574548	0.0102581	0.203373	chr2L	6550803	6553532	GMR20D04
chr2L-reg103	CG11376;net	chr2L	91237	92026	chr2L-reg103	319.677	256.889	382.465	1.48883	0.574182	0.0172407	0.251495	chr2L	89849	92475	GMR12E06	chr2L	91125	93575	GMR12D11
chr3R-reg12498		chr3R	11477218	11478511	chr3R-reg12498	814.53	654.619	974.442	1.48856	0.57392	0.00349248	0.128849
chr3L-reg16285		chr3L	15252980	15253909	chr3L-reg16285	647.749	520.645	774.854	1.48826	0.573625	0.0163705	0.245831
chr2R-reg20717	CG42741	chr2R	18901524	18902462	chr2R-reg20717	147.812	118.823	176.801	1.48794	0.573315	0.0296497	0.300993
chr3R-reg22643		chr3R	20800688	20802315	chr3R-reg22643	195.383	157.072	233.695	1.48782	0.573204	0.03419	0.317082
chr2R-reg17254		chr2R	15741849	15744147	chr2R-reg17254	402.62	323.675	481.565	1.4878	0.573183	0.0195886	0.260051
chr2L-reg2703		chr2L	2466505	2467882	chr2L-reg2703	311.478	250.409	372.548	1.48776	0.57314	0.0212153	0.268296
chr3R-reg3622	alpha-Est10	chr3R	3317115	3317836	chr3R-reg3622	325.552	261.735	389.369	1.48765	0.573032	0.0273516	0.291013
chrX-reg6499	mab-21	chrX	5910165	5911113	chrX-reg6499	324.229	260.674	387.784	1.48762	0.573005	0.0567225	0.385036
chr3R-reg29725	CG11550	chr3R	27506169	27507252	chr3R-reg29725	285.029	229.164	340.894	1.48755	0.572941	0.0156081	0.241654	chr3R	27505922	27508095	GMR47F10	chr3R	27505922	27508095	GMR47F10
chr2R-reg10935	Sox15	chr2R	10092722	10094584	chr2R-reg10935	204.499	164.419	244.579	1.48753	0.572919	0.0740925	0.415016
chrX-reg8193		chrX	7437264	7438103	chrX-reg8193	194.808	156.631	232.986	1.48749	0.572875	0.0164354	0.246298
chr3R-reg10177	CG12538	chr3R	9349779	9351794	chr3R-reg10177	623.238	501.099	745.377	1.48748	0.572873	0.0873118	0.443025
chr3R-reg20731	pnt	chr3R	19151210	19152225	chr3R-reg20731	312.908	251.598	374.217	1.48736	0.572757	0.00990968	0.199183	chr3R	19150066	19152774	GMR44D02
chr2L-reg5099		chr2L	4619395	4621125	chr2L-reg5099	328.733	264.335	393.13	1.48724	0.572636	0.0775392	0.424117
chr3L-reg19415	gk	chr3L	18131863	18132888	chr3L-reg19415	440.8	354.478	527.123	1.48704	0.572445	0.0248557	0.282566
chr2R-reg19056	CG10440	chr2R	17462301	17463869	chr2R-reg19056	541.755	435.691	647.819	1.48688	0.572287	0.00284976	0.116779	chr2R	17461972	17466180	GMR55H04
chr2L-reg23249	CG42238	chr2L	21019460	21021703	chr2L-reg23249	810.07	651.567	968.572	1.48653	0.571947	0.00595522	0.16457
chrX-reg19242	B-H2	chrX	17207963	17208902	chrX-reg19242	384.483	309.253	459.713	1.48653	0.571944	0.0181361	0.254776
chrX-reg1951	CG3600	chrX	1845580	1846331	chrX-reg1951	477.66	384.204	571.116	1.48649	0.571909	0.01628	0.245688
chr2L-reg2667	dpp	chr2L	2425068	2426434	chr2L-reg2667	208.476	167.694	249.258	1.48638	0.571806	0.0339864	0.316659	chr2L	2422924	2426494	GMR17B11	chr2L	2425041	2428154	GMR16G02	chr2L	2425041	2428154	GMR16G02
chrX-reg20332		chrX	18162672	18164468	chrX-reg20332	265.149	213.305	316.993	1.4861	0.571533	0.0468756	0.35707
chr2R-reg23139	zip	chr2R	20896036	20897902	chr2R-reg23139	736.138	592.208	880.068	1.48608	0.571512	0.00746738	0.177175
chr2R-reg9714		chr2R	8918040	8919232	chr2R-reg9714	332.682	267.661	397.702	1.48585	0.571285	0.032495	0.310395
chr3R-reg19151		chr3R	17662937	17664297	chr3R-reg19151	1369.05	1101.53	1636.56	1.48572	0.57116	0.0143499	0.232599
chr3L-reg1195	trio	chr3L	1031085	1031871	chr3L-reg1195	171.334	137.858	204.811	1.48566	0.571108	0.020177	0.26336	chr3L	1029592	1032929	GMR16H12
chr3R-reg5380	pum	chr3R	4984472	4985733	chr3R-reg5380	264.459	212.795	316.123	1.48558	0.571025	0.0318613	0.30791
chr2R-reg3983	CG17977;lig	chr2R	3955386	3956429	chr2R-reg3983	687.843	553.594	822.092	1.48501	0.570473	0.0462571	0.355418
chr3R-reg2494	CG1021	chr3R	2230763	2231449	chr3R-reg2494	449.731	361.979	537.483	1.48485	0.570315	0.0189272	0.257526
chr3R-reg773	opa	chr3R	685505	686724	chr3R-reg773	301.38	242.591	360.17	1.48468	0.570153	0.0159355	0.243642	chr3R	685799	688528	GMR77A11
chr2R-reg14640	CG43164	chr2R	13388972	13389958	chr2R-reg14640	581.085	467.766	694.405	1.48451	0.569991	0.0105672	0.205939
chr3L-reg11760	CG34050	chr3L	10935844	10937555	chr3L-reg11760	365.956	294.602	437.311	1.48441	0.569892	0.0349215	0.31937
chrX-reg20641	Bx	chrX	18431649	18432459	chrX-reg20641	261.06	210.169	311.951	1.48429	0.569771	0.0653858	0.39959	chrX	18429374	18433019	GMR41G01
chr3L-reg13093		chr3L	12093769	12094656	chr3L-reg13093	331.233	266.669	395.797	1.48423	0.56971	0.151315	0.534744
chr3R-reg767	opa	chr3R	677442	678827	chr3R-reg767	844.666	680.027	1009.31	1.48421	0.569699	0.104129	0.470211	chr3R	674524	678267	GMR77B04
chr3R-reg27292	Trc8	chr3R	25331628	25332499	chr3R-reg27292	209.453	168.635	250.271	1.4841	0.569586	0.0808902	0.431265
chr3L-reg17109	mib1	chr3L	16004748	16005035	chr3L-reg17109	206.646	166.381	246.911	1.48401	0.569496	0.0581309	0.387205
chr3L-reg15998	CG3349	chr3L	14971299	14972263	chr3L-reg15998	649.822	523.281	776.364	1.48365	0.569147	0.00392746	0.133505
chrX-reg3198	kirre	chrX	2946999	2947502	chrX-reg3198	165.449	133.231	197.667	1.48364	0.569143	0.0934155	0.453184	chrX	2944598	2948274	GMR38E07
chr2R-reg22996	NaCP60E	chr2R	20789744	20790718	chr2R-reg22996	204.228	164.474	243.981	1.48341	0.568913	0.121394	0.497143
chr3L-reg8658	Ect4	chr3L	8066033	8066813	chr3L-reg8658	296.283	238.627	353.939	1.48323	0.568743	0.012529	0.220096
chr3L-reg7016	CG42747	chr3L	6466020	6467648	chr3L-reg7016	247.621	199.452	295.791	1.48302	0.568535	0.0138277	0.229143
chr3L-reg20576	fz2	chr3L	19186345	19187378	chr3L-reg20576	781.714	629.698	933.73	1.48282	0.568344	0.00618842	0.166653
chr2R-reg10950	CG8468;RpS23	chr2R	10106920	10107600	chr2R-reg10950	625.957	504.231	747.682	1.48282	0.56834	0.0060766	0.165793
chr3L-reg6306	CG42272;S6k	chr3L	5794719	5796132	chr3L-reg6306	896.183	721.996	1070.37	1.48252	0.568047	0.28949	0.657141
chr3L-reg20981		chr3L	19558139	19558920	chr3L-reg20981	141.947	114.359	169.535	1.48247	0.568007	0.173181	0.556354
chr3L-reg15362	fz	chr3L	14342603	14344030	chr3L-reg15362	208.998	168.398	249.599	1.4822	0.56774	0.0656928	0.400109
chr2L-reg15204	B4	chr2L	13513293	13513908	chr2L-reg15204	421.574	339.698	503.45	1.48205	0.567595	0.0150141	0.237467
chr3R-reg5088	pyd	chr3R	4701624	4702775	chr3R-reg5088	598.256	482.159	714.352	1.48157	0.567128	0.0939079	0.453726
chr2R-reg22586	CG4622;itp	chr2R	20431589	20432251	chr2R-reg22586	368.128	296.698	439.557	1.48149	0.567053	0.0104817	0.204839	chr2R	20430569	20434562	GMR19E04
chr3L-reg13729	mirr	chr3L	12683573	12684649	chr3L-reg13729	486.092	391.775	580.41	1.48149	0.567047	0.0129734	0.223154
chr3R-reg29758	ttk	chr3R	27538045	27540148	chr3R-reg29758	1577.65	1271.71	1883.58	1.48113	0.566701	0.00925419	0.194206	chr3R	27536243	27539304	GMR39A03	chr3R	27536243	27539304	GMR39A03
chr3R-reg1	CG12581	chr3R	1	1114	chr3R-reg1	1389.62	1120.16	1659.08	1.48111	0.566676	0.00621545	0.166653
chr3L-reg3138		chr3L	2833505	2834247	chr3L-reg3138	565.847	456.148	675.546	1.48098	0.566552	0.0041647	0.138246
chr2R-reg2769	esn	chr2R	2981010	2981881	chr2R-reg2769	154.68	124.694	184.665	1.48095	0.566518	0.0196736	0.260442
chr3R-reg27673	CG31033	chr3R	25654889	25655698	chr3R-reg27673	610.066	491.844	728.289	1.48073	0.566308	0.016163	0.245688
chr3L-reg19469		chr3L	18186836	18187631	chr3L-reg19469	522.088	420.937	623.24	1.4806	0.566185	0.00626575	0.166653
chrX-reg20769		chrX	18562198	18563121	chrX-reg20769	151.745	122.346	181.144	1.48059	0.566174	0.0231253	0.275353
chr2R-reg300	tRNA:CR30260;tRNA:CR30505	chr2R	396211	398333	chr2R-reg300	198.955	160.416	237.494	1.48049	0.566077	0.0170098	0.24982
chr3L-reg13489		chr3L	12452263	12453368	chr3L-reg13489	247.293	199.397	295.188	1.4804	0.565987	0.00850696	0.185705	chr3L	12449771	12453581	GMR34A10
chr2R-reg21195	CG9815	chr2R	19316143	19316690	chr2R-reg21195	257.121	207.354	306.888	1.48002	0.565615	0.00666556	0.169346
chr2L-reg19991	CG5693	chr2L	18003674	18004329	chr2L-reg19991	205.952	166.093	245.811	1.47995	0.565553	0.0717693	0.411276
chr3L-reg17918	Lasp	chr3L	16687938	16688679	chr3L-reg17918	156.724	126.393	187.055	1.47995	0.565545	0.0152059	0.238699
chr2R-reg13862		chr2R	12718057	12718814	chr2R-reg13862	319.537	257.702	381.372	1.4799	0.565495	0.0244075	0.280815
chr3L-reg9343		chr3L	8645373	8647451	chr3L-reg9343	798.969	644.368	953.57	1.47985	0.565454	0.00541646	0.157298	chr3L	8645121	8648817	GMR13D10	chr3L	8645121	8648817	GMR13D10
chr2R-reg19398	comr;Fili	chr2R	17757699	17758443	chr2R-reg19398	256.476	206.869	306.082	1.47959	0.565201	0.0220065	0.270523
chr2R-reg20633	CG3800;CG9849	chr2R	18824035	18824506	chr2R-reg20633	435.779	351.52	520.037	1.4794	0.565008	0.0428961	0.343296
chr2L-reg2676	dpp	chr2L	2434398	2435460	chr2L-reg2676	200.727	161.922	239.531	1.4793	0.564918	0.0424681	0.342381	chr2L	2432214	2435785	GMR19B04
chr2L-reg16803	CG33679;ck	chr2L	15056831	15058025	chr2L-reg16803	730.504	589.305	871.703	1.47921	0.564823	0.0163017	0.245688
chr3L-reg16217		chr3L	15167395	15168257	chr3L-reg16217	208.676	168.387	248.964	1.47852	0.564156	0.0463353	0.355759
chr3L-reg9122	Gug	chr3L	8452616	8453216	chr3L-reg9122	417.76	337.117	498.402	1.47843	0.564062	0.121277	0.497143	chr3L	8451942	8455119	GMR83B11
chr3R-reg6910		chr3R	6324501	6326014	chr3R-reg6910	342.472	276.405	408.538	1.47804	0.563688	0.0262258	0.286411
chr2L-reg13058	spz4	chr2L	11504601	11505883	chr2L-reg13058	339.989	274.418	405.56	1.47789	0.563541	0.171944	0.555682
chr2L-reg24149		chr2L	21860306	21862460	chr2L-reg24149	285.748	230.655	340.841	1.47771	0.563359	0.0275143	0.29165
chr2L-reg20993	CG10428	chr2L	18948230	18948994	chr2L-reg20993	506.325	408.739	603.911	1.4775	0.563157	0.00900464	0.191179
chr2L-reg2672	dpp	chr2L	2430126	2431137	chr2L-reg2672	137.472	110.99	163.954	1.4772	0.562864	0.0747447	0.417468	chr2L	2428913	2432834	GMR17E04
chr3R-reg23881	HLHmbeta;malpha	chr3R	21833573	21834800	chr3R-reg23881	1153.98	931.702	1376.26	1.47715	0.562814	0.0258054	0.286015
chrX-reg6840	CG12219;CG3823	chrX	6197239	6197955	chrX-reg6840	161.914	130.729	193.1	1.4771	0.562772	0.0917757	0.451827
chr2L-reg9269	Btk29A	chr2L	8298322	8299333	chr2L-reg9269	381.891	308.342	455.439	1.47706	0.56273	0.0218251	0.270195	chr2L	8298291	8300645	GMR25H01	chr2L	8298291	8300645	GMR25H01
chrX-reg3668	CG12206	chrX	3367856	3368439	chrX-reg3668	330.609	266.946	394.272	1.47697	0.562641	0.0235114	0.277581
chr2R-reg15071	olf186-F;olf186-M	chr2R	13733279	13734077	chr2R-reg15071	239.557	193.428	285.686	1.47697	0.562637	0.0548658	0.378265
chr2R-reg15573	sbb	chr2R	14230116	14231205	chr2R-reg15573	564.561	455.906	673.215	1.47665	0.562331	0.057885	0.387205
chr3R-reg19518	SKIP	chr3R	18011583	18012737	chr3R-reg19518	241.238	194.81	287.666	1.47665	0.562327	0.0330083	0.312287
chr3L-reg6984	CG42747	chr3L	6429469	6430429	chr3L-reg6984	153.003	123.56	182.446	1.47658	0.562262	0.105679	0.473707
chr3L-reg16286		chr3L	15253910	15254420	chr3L-reg16286	442.226	357.133	527.319	1.47654	0.562217	0.00646541	0.168155
chr2R-reg18697	ASPP;Rgk3	chr2R	17136629	17139137	chr2R-reg18697	1719.74	1389.09	2050.4	1.47607	0.561762	0.005328	0.156474
chr2R-reg7565	shn	chr2R	7081561	7082363	chr2R-reg7565	810.786	655.049	966.523	1.4755	0.5612	0.0541426	0.37709	chr2R	7080666	7081919	GMR85G04	chr2R	7081196	7084847	GMR85G01
chr3R-reg30003	heph	chr3R	27761148	27762234	chr3R-reg30003	535.611	432.733	638.489	1.47548	0.561184	0.00818358	0.183034
chr3R-reg19248	CG6678	chr3R	17730699	17731649	chr3R-reg19248	161.562	130.536	192.588	1.47536	0.561072	0.109548	0.479529
chr3R-reg10542		chr3R	9671799	9672616	chr3R-reg10542	165.049	133.355	196.744	1.47534	0.561052	0.0316	0.307072
chr2L-reg15368	CG18507	chr2L	13665139	13665825	chr2L-reg15368	404.808	327.074	482.542	1.47533	0.561036	0.00856822	0.186394
chr2L-reg2384	CG34172	chr2L	2196172	2197419	chr2L-reg2384	1597.81	1291.03	1904.58	1.47524	0.560947	0.020342	0.264696
chr3L-reg11114		chr3L	10308171	10309161	chr3L-reg11114	158.628	128.172	189.083	1.47522	0.56093	0.279297	0.64941
chr3L-reg14134	RpS4	chr3L	13034623	13035111	chr3L-reg14134	225.389	182.127	268.651	1.47508	0.56079	0.161111	0.542867
chr3L-reg20432	Acp76A	chr3L	19046002	19046651	chr3L-reg20432	155.913	125.992	185.833	1.47496	0.560676	0.0324303	0.310226
chr3L-reg17115	Notum	chr3L	16011513	16012391	chr3L-reg17115	293.831	237.453	350.209	1.47486	0.560577	0.0132142	0.224266
chr3R-reg1785	Madm;Sym	chr3R	1568035	1568706	chr3R-reg1785	269.348	217.67	321.027	1.47483	0.56055	0.0571208	0.385885
chr2R-reg2081	jing	chr2R	2427318	2428612	chr2R-reg2081	192.424	155.511	229.336	1.47473	0.560449	0.0358286	0.322519
chr3L-reg22109	CG5130	chr3L	20480164	20481232	chr3L-reg22109	339.265	274.185	404.345	1.47472	0.560439	0.0246616	0.281876
chr3R-reg12808	CG31291;CG4221	chr3R	11745291	11746269	chr3R-reg12808	906.008	732.28	1079.74	1.47449	0.560212	0.00244299	0.106534
chrX-reg16736	CG9095	chrX	15056687	15057682	chrX-reg16736	378.773	306.161	451.385	1.47434	0.560065	0.00633925	0.167369
chr3L-reg19471		chr3L	18188278	18188842	chr3L-reg19471	521.872	421.838	621.906	1.47428	0.560008	0.0337738	0.315994
chr2R-reg19389	CG9294	chr2R	17745286	17746461	chr2R-reg19389	236.677	191.317	282.037	1.47419	0.55992	0.0425447	0.342554
chr3L-reg16126	CTPsyn	chr3L	15098271	15099648	chr3L-reg16126	866.601	700.518	1032.68	1.47417	0.559906	0.0409569	0.339621	chr3L	15099088	15101744	GMR56F05
chr3L-reg20553	fz2	chr3L	19165049	19165718	chr3L-reg20553	844.811	682.919	1006.7	1.47412	0.559851	0.00962892	0.197099
chr3R-reg12413	CG18516	chr3R	11380136	11380658	chr3R-reg12413	211.733	171.162	252.304	1.47406	0.559799	0.0464039	0.355905
chrX-reg3978	tlk	chrX	3640559	3641195	chrX-reg3978	419.543	339.173	499.913	1.47392	0.559655	0.0183075	0.255167
chr2L-reg472	ex	chr2L	439512	440100	chr2L-reg472	497.811	402.467	593.155	1.4738	0.55954	0.0124922	0.219941
chr2L-reg2690	dpp	chr2L	2447903	2449318	chr2L-reg2690	445.732	360.378	531.087	1.47369	0.559435	0.00970154	0.197439	chr2L	2446783	2449086	GMR18D08	chr2L	2446783	2449086	GMR18D08
chr2L-reg7398	Tsp	chr2L	6709542	6710701	chr2L-reg7398	231.19	186.937	275.443	1.47345	0.559201	0.0205224	0.265644
chr2L-reg5385	CG15625	chr2L	4887569	4888141	chr2L-reg5385	563.658	455.772	671.544	1.47342	0.55917	0.0136861	0.228228
chr3R-reg29740		chr3R	27522573	27524058	chr3R-reg29740	550.569	445.204	655.935	1.47334	0.559086	0.0228913	0.274469	chr3R	27522042	27525038	GMR33D01	chr3R	27522042	27525038	GMR33D01
chr2L-reg4007	sob	chr2L	3580179	3581364	chr2L-reg4007	722.198	584.003	860.393	1.47327	0.559019	0.00798186	0.182135
chrX-reg20916	bnb;Pk17E	chrX	18690966	18691957	chrX-reg20916	232.19	187.779	276.6	1.473	0.558761	0.0638521	0.396839
chr3L-reg9630	mfr;Tsp66E	chr3L	8905978	8906741	chr3L-reg9630	233.791	189.077	278.505	1.47297	0.558726	0.0290051	0.297453
chr2L-reg744	ds	chr2L	714121	715342	chr2L-reg744	727.247	588.189	866.304	1.47283	0.558592	0.00554129	0.157298
chr3R-reg19515	SKIP	chr3R	18009232	18010117	chr3R-reg19515	541.202	437.722	644.681	1.47281	0.558571	0.0455307	0.352396
chrX-reg7924	brk;CG1677	chrX	7196549	7197682	chrX-reg7924	533.153	431.227	635.079	1.47273	0.558489	0.00892489	0.190261
chr3R-reg13219	Zip3	chr3R	12131015	12131892	chr3R-reg13219	464.036	375.336	552.736	1.47264	0.558409	0.0231273	0.275353
chr2R-reg3949	Optix	chr2R	3917940	3919462	chr2R-reg3949	1026.28	830.171	1222.4	1.47247	0.558234	0.00797739	0.182135	chr2R	3916172	3918835	GMR29F07
chr2R-reg18455		chr2R	16935233	16936416	chr2R-reg18455	1284.82	1039.32	1530.32	1.47242	0.558188	0.00366218	0.130797
chr2R-reg20726	CG42741	chr2R	18910170	18910991	chr2R-reg20726	274.244	221.94	326.548	1.47133	0.557121	0.0118273	0.216116	chr2R	18909600	18912987	GMR17A04
chr3R-reg28262	hdc	chr3R	26110389	26111251	chr3R-reg28262	1052.01	851.416	1252.61	1.4712	0.556996	0.00842437	0.18517
chr2R-reg15560	sbb	chr2R	14216668	14217893	chr2R-reg15560	1027.2	831.429	1222.98	1.47093	0.556732	0.0892741	0.447352
chr2R-reg10719	mam	chr2R	9881351	9882797	chr2R-reg10719	1711.97	1385.91	2038.04	1.47054	0.55635	0.0112611	0.21273	chr2R	9880560	9884354	GMR28F08
chr2L-reg15268	kuz	chr2L	13570098	13571154	chr2L-reg15268	537.968	435.548	640.387	1.4703	0.556114	0.0264678	0.28724
chr3L-reg21277	cyc	chr3L	19808595	19808854	chr3L-reg21277	272.347	220.504	324.19	1.47022	0.556036	0.0140424	0.231073
chr2L-reg16083		chr2L	14366896	14367418	chr2L-reg16083	340.059	275.33	404.787	1.47019	0.556005	0.00759889	0.179329
chr3L-reg9541	CG32026;dally	chr3L	8826550	8827063	chr3L-reg9541	195.91	158.647	233.172	1.46975	0.555574	0.0200711	0.262789	chr3L	8823965	8827594	GMR59G08
chrX-reg5340		chrX	4899362	4900231	chrX-reg5340	310.477	251.459	369.496	1.46941	0.555233	0.0153902	0.239777
chr2L-reg15243	B4	chr2L	13547632	13548291	chr2L-reg15243	321.508	260.407	382.61	1.46927	0.555103	0.0709529	0.410022
chr2L-reg2386		chr2L	2198450	2199343	chr2L-reg2386	492.539	399.009	586.07	1.46881	0.554651	0.15791	0.540338
chr2L-reg12730		chr2L	11188110	11189326	chr2L-reg12730	450.52	364.98	536.059	1.46873	0.554573	0.00552792	0.157298	chr2L	11187851	11191609	GMR75E01
chr3L-reg1639	SA-2	chr3L	1433370	1434403	chr3L-reg1639	154.043	124.818	183.267	1.46828	0.554125	0.0323095	0.309985
chrX-reg1529	Mur2B	chrX	1459569	1461132	chrX-reg1529	1668.13	1351.7	1984.56	1.4682	0.554044	0.0141209	0.231284	chrX	1458793	1461551	GMR69A03	chrX	1458793	1461551	GMR69A03
chr3L-reg13075	Sema-5c	chr3L	12075375	12076101	chr3L-reg13075	379.298	307.35	451.246	1.46818	0.554031	0.00380921	0.132477	chr3L	12075589	12078169	GMR71C08
chr2R-reg5052	CG34350	chr2R	4893809	4894591	chr2R-reg5052	500.437	405.558	595.316	1.46789	0.553746	0.0335081	0.314343
chr3R-reg4444	CG9630	chr3R	4095564	4095766	chr3R-reg4444	203.764	165.152	242.376	1.46759	0.553446	0.0431256	0.344101
chr3R-reg10993	CG12207	chr3R	10117315	10118125	chr3R-reg10993	582.614	472.23	692.998	1.4675	0.553362	0.0154471	0.240169
chr3L-reg25324	CG40470	chr3L	23902748	23905377	chr3L-reg25324	142.832	115.771	169.892	1.46749	0.553348	0.0174253	0.252368
chr3L-reg1261	bab1	chr3L	1098251	1099100	chr3L-reg1261	448.141	363.237	533.044	1.46748	0.553345	0.0131604	0.224237
chr2R-reg10639	shot	chr2R	9812620	9813854	chr2R-reg10639	739.009	599.005	879.013	1.46746	0.553317	0.00792548	0.182135
chr3L-reg14190		chr3L	13092841	13094244	chr3L-reg14190	707.304	573.316	841.292	1.46742	0.553277	0.0356848	0.321935
chr2R-reg19242		chr2R	17621414	17622001	chr2R-reg19242	652.475	528.875	776.076	1.46741	0.553272	0.00626046	0.166653
chr3L-reg18223	Exn	chr3L	16982519	16983627	chr3L-reg18223	361.501	293.037	429.965	1.46727	0.553135	0.0198037	0.261065
chrX-reg4685	CG32773	chrX	4285603	4286545	chrX-reg4685	311.692	252.663	370.722	1.46726	0.553123	0.249048	0.622962	chrX	4283486	4287257	GMR11E09
chr3R-reg29324	mRpL32;qless	chr3R	27077616	27078408	chr3R-reg29324	420.624	340.982	500.266	1.46713	0.552999	0.0325591	0.310429
chr3R-reg22438	CG5808;Saf-B	chr3R	20642674	20643057	chr3R-reg22438	123.974	100.506	147.442	1.46699	0.552861	0.0455582	0.35248
chr3R-reg23905	HLHm7	chr3R	21862382	21862884	chr3R-reg23905	453.377	367.558	539.196	1.46697	0.55284	0.0459028	0.353723
chr2R-reg22976	NKAIN	chr2R	20769927	20770482	chr2R-reg22976	422.378	342.438	502.319	1.46689	0.552764	0.0120687	0.217572
chr2L-reg20684	CG42490	chr2L	18664023	18665292	chr2L-reg20684	700.185	567.688	832.681	1.46679	0.552665	0.0230896	0.275353
chr3R-reg27396	alph	chr3R	25441337	25442762	chr3R-reg27396	505.72	410.037	601.403	1.46671	0.552579	0.011594	0.215065
chr3R-reg22667	tnc	chr3R	20835972	20837603	chr3R-reg22667	228.087	184.935	271.239	1.46667	0.552542	0.0111241	0.211338
chr3R-reg16191	CG11779	chr3R	14982383	14982696	chr3R-reg16191	188.814	153.093	224.535	1.46665	0.552529	0.0483124	0.360977	chr3R	14982210	14983189	GMR57D03
chr3L-reg23420	Sfp78E	chr3L	21681022	21681970	chr3L-reg23420	182.543	148.01	217.076	1.46663	0.552508	0.05693	0.385472
chrX-reg9416	oc	chrX	8544416	8545007	chrX-reg9416	433.734	351.688	515.78	1.46658	0.552458	0.0176274	0.252854
chr3R-reg29727	CG11550	chr3R	27508042	27508952	chr3R-reg29727	392.647	318.374	466.92	1.46658	0.552455	0.0219956	0.270523
chr2R-reg20721	CG42741	chr2R	18905948	18907380	chr2R-reg20721	315.249	255.646	374.852	1.4663	0.552176	0.0380095	0.32966	chr2R	18904144	18907963	GMR17D11
chr2R-reg18946	Sdc	chr2R	17362156	17363130	chr2R-reg18946	1232.77	999.821	1465.71	1.46597	0.551859	0.0227424	0.274195
chrX-reg9301	Nrg	chrX	8442558	8443575	chrX-reg9301	342.25	277.579	406.922	1.46597	0.551851	0.0260126	0.286374	chrX	8442518	8444198	GMR29D06	chrX	8442518	8444198	GMR29D06
chr3R-reg6255		chr3R	5708969	5709981	chr3R-reg6255	130.416	105.783	155.05	1.46574	0.551627	0.0537731	0.375864
chr3L-reg23381	CG33291	chr3L	21636695	21638768	chr3L-reg23381	1264.93	1026.23	1503.63	1.4652	0.551096	0.00532695	0.156474
chrX-reg3527		chrX	3240154	3240820	chrX-reg3527	262.957	213.349	312.565	1.46504	0.550939	0.0097996	0.19867	chrX	3237978	3241505	GMR11C11
chr3R-reg28840	wts	chr3R	26629682	26631104	chr3R-reg28840	480.345	389.744	570.946	1.46493	0.550829	0.0252468	0.284152
chrX-reg20334	upd3	chrX	18165526	18166821	chrX-reg20334	250.648	203.376	297.919	1.46487	0.550774	0.00794869	0.182135
chr3L-reg9154	CG43163	chr3L	8489317	8490302	chr3L-reg9154	243.163	197.312	289.015	1.46476	0.550668	0.0377505	0.328183
chrX-reg3597	CG12535	chrX	3302179	3302755	chrX-reg3597	342.907	278.283	407.531	1.46445	0.550357	0.0500564	0.365358
chrX-reg3980	tlk	chrX	3642397	3643073	chrX-reg3980	465.367	377.71	553.025	1.46415	0.550067	0.0637201	0.396839
chr3L-reg739	CG42719	chr3L	616225	617499	chr3L-reg739	1033.08	838.558	1227.6	1.46394	0.549856	0.00423285	0.138981
chr2R-reg18840	cv-2	chr2R	17259706	17260794	chr2R-reg18840	266.334	216.193	316.475	1.46385	0.549772	0.0260574	0.286374
chr2R-reg5080	CG8170	chr2R	4915598	4917043	chr2R-reg5080	1179.08	957.138	1401.02	1.46376	0.549682	0.020254	0.263984
chr3R-reg15864	CG7720	chr3R	14611805	14613163	chr3R-reg15864	226.867	184.187	269.547	1.46344	0.549364	0.0340026	0.316659
chr2R-reg3530	CG1399;CG30493	chr2R	3586573	3586831	chr2R-reg3530	195.04	158.37	231.711	1.4631	0.549028	0.0599734	0.38996
chr2R-reg11078	Shroom	chr2R	10195389	10196896	chr2R-reg11078	599.017	486.395	711.638	1.46309	0.549015	0.021855	0.270238
chr3L-reg7387		chr3L	6868389	6869420	chr3L-reg7387	181.172	147.113	215.23	1.46303	0.548956	0.0254756	0.285017
chr3R-reg12807	CG31291;CG4221	chr3R	11744317	11745290	chr3R-reg12807	306.115	248.571	363.659	1.463	0.548931	0.0405076	0.338424
chr3R-reg16362	Dl	chr3R	15134483	15136267	chr3R-reg16362	1021.53	829.516	1213.55	1.46296	0.548894	0.0185999	0.256442	chr3R	15134453	15137564	GMR24D04	chr3R	15134453	15137564	GMR24D04
chrX-reg20377	os	chrX	18203519	18204277	chrX-reg20377	146.155	118.699	173.611	1.46261	0.548549	0.0230501	0.275053
chr3L-reg3701	kst	chr3L	3344328	3345385	chr3L-reg3701	214.916	174.546	255.286	1.46257	0.54851	0.0298902	0.301101
chrX-reg17885	disco-r	chrX	16041372	16041980	chrX-reg17885	321.423	261.086	381.761	1.46221	0.548146	0.0309355	0.303965
chr2R-reg19069	CG33225	chr2R	17473677	17474784	chr2R-reg19069	209.185	169.918	248.452	1.46218	0.548124	0.0285272	0.295933
chr3R-reg18006	CG17271;RpS20	chr3R	16647433	16647700	chr3R-reg18006	214.527	174.269	254.785	1.46202	0.547967	0.0576887	0.387205
chrX-reg6501	mab-21	chrX	5911830	5912595	chrX-reg6501	153.65	124.818	182.483	1.46199	0.547937	0.034452	0.317722
chr3R-reg3426	rn	chr3R	3134049	3136023	chr3R-reg3426	481.071	390.834	571.309	1.46177	0.547715	0.0386486	0.331581
chr2L-reg5540	Rtnl1	chr2L	4997189	4998116	chr2L-reg5540	887.121	720.781	1053.46	1.46155	0.547502	0.0130416	0.223836
chr3R-reg15679	tRNA:CR31228	chr3R	14453740	14454852	chr3R-reg15679	495.151	402.317	587.985	1.46149	0.547444	0.0582472	0.387205
chr3L-reg21106	tey	chr3L	19656495	19657567	chr3L-reg21106	542.372	440.73	644.015	1.46125	0.5472	0.0126153	0.221187
chr3L-reg13600	sowah	chr3L	12538717	12540088	chr3L-reg13600	189.01	153.618	224.401	1.46077	0.546731	0.0444193	0.347998
chr3L-reg11803	klu	chr3L	10988790	10992312	chr3L-reg11803	733.499	596.186	870.812	1.46064	0.546598	0.00925345	0.194206	chr3L	10989338	10993064	GMR86E10	chr3L	10989338	10993064	GMR86E10
chr2R-reg19032	CG30283;Egfr	chr2R	17430161	17431749	chr2R-reg19032	737.247	599.242	875.251	1.4606	0.546556	0.00464167	0.147149	chr2R	17428573	17432570	GMR23C11
chr2L-reg23017	CG9331;CheB38c	chr2L	20821589	20822356	chr2L-reg23017	295.678	240.337	351.02	1.46053	0.546495	0.0694452	0.408064
chr2L-reg12718	CG4788	chr2L	11176859	11177612	chr2L-reg12718	183.204	148.922	217.487	1.46041	0.546377	0.0604945	0.390554
chr2L-reg17065		chr2L	15304537	15305332	chr2L-reg17065	272.968	221.9	324.035	1.46027	0.546235	0.0728245	0.413525
chr3L-reg13673	CG32111	chr3L	12620270	12621162	chr3L-reg13673	380.539	309.362	451.716	1.46015	0.546117	0.0486489	0.362444
chrX-reg7344	shf	chrX	6670795	6671381	chrX-reg7344	440.434	358.099	522.769	1.45984	0.545814	0.00961539	0.197099
chr2L-reg2031	CG15358;CG7337	chr2L	1884668	1885701	chr2L-reg2031	491.649	399.816	583.483	1.45938	0.545355	0.00921711	0.194206
chr3L-reg11790		chr3L	10968027	10969754	chr3L-reg11790	533.244	433.659	632.828	1.45927	0.545251	0.00651284	0.168355
chr3L-reg15561	CG9238	chr3L	14536847	14538109	chr3L-reg15561	388.985	316.357	461.612	1.45915	0.545126	0.0318254	0.30791
chr3R-reg6151	CG12947;RpS29	chr3R	5604507	5605155	chr3R-reg6151	250.963	204.119	297.808	1.45899	0.544967	0.049405	0.363875
chr2R-reg5195	Pmm45A;tsu	chr2R	4998031	4998400	chr2R-reg5195	198.586	161.546	235.626	1.45857	0.544559	0.118196	0.492024
chr3R-reg4374	CG7800	chr3R	4039705	4040874	chr3R-reg4374	219.517	178.579	260.456	1.45849	0.544477	0.0389452	0.332189
chr3R-reg2488	CG1021	chr3R	2226375	2227353	chr3R-reg2488	539.735	439.089	640.381	1.45843	0.544417	0.0512254	0.368684
chr3L-reg16274		chr3L	15240562	15241243	chr3L-reg16274	220.715	179.56	261.87	1.4584	0.544385	0.03486	0.31937
chrX-reg7342	shf	chrX	6668984	6669859	chrX-reg7342	377.319	306.978	447.66	1.45828	0.544266	0.0822385	0.433888
chr2R-reg20978	RpL22-like	chr2R	19139928	19140779	chr2R-reg20978	251.261	204.426	298.096	1.45821	0.544196	0.0182763	0.255167
chr3L-reg16257		chr3L	15216410	15217400	chr3L-reg16257	199.009	161.922	236.097	1.45809	0.54408	0.109598	0.479529
chr3L-reg11525		chr3L	10701051	10702415	chr3L-reg11525	343.854	279.789	407.92	1.45795	0.543945	0.0369483	0.325581
chr3L-reg19520		chr3L	18234240	18234853	chr3L-reg19520	410.108	333.748	486.469	1.4576	0.54359	0.00525122	0.156474
chr2R-reg3959		chr2R	3930262	3931208	chr2R-reg3959	160.249	130.412	190.086	1.45758	0.543578	0.0686969	0.406662
chr3L-reg3587	CG12078;CG17746	chr3L	3241894	3243349	chr3L-reg3587	902.464	734.45	1070.48	1.45753	0.543521	0.0208962	0.267408
chr3R-reg17662	Stat92E	chr3R	16368317	16369857	chr3R-reg17662	786.795	640.325	933.265	1.45749	0.543483	0.00445137	0.143482	chr3R	16367699	16370556	GMR44E05	chr3R	16367699	16370556	GMR44E05
chr3L-reg6869		chr3L	6303429	6305541	chr3L-reg6869	264.342	215.143	313.542	1.45736	0.543361	0.0648352	0.398759
chr3R-reg6325		chr3R	5790247	5792061	chr3R-reg6325	239.789	195.167	284.412	1.45727	0.543272	0.283647	0.653893
chr3L-reg7345		chr3L	6814682	6816418	chr3L-reg7345	399.328	325.018	473.638	1.45727	0.543266	0.00932607	0.194665
chrX-reg11060	CG2974;CG34104	chrX	9980329	9982527	chrX-reg11060	673.868	548.525	799.21	1.45702	0.543018	0.0544875	0.377874
chrX-reg8173	CG43138	chrX	7418999	7420329	chrX-reg8173	381.656	310.68	452.633	1.45691	0.542914	0.0475992	0.35818
chrX-reg19806	CG6398;Socs16D	chrX	17723273	17723960	chrX-reg19806	258.413	210.392	306.434	1.4565	0.542501	0.0255345	0.285237
chr3L-reg3748		chr3L	3388891	3389857	chr3L-reg3748	779.653	634.786	924.521	1.45643	0.542436	0.00870634	0.188429
chr2R-reg17345		chr2R	15851374	15852384	chr2R-reg17345	140.062	114.042	166.083	1.45633	0.542335	0.126614	0.504453
chr2R-reg15576	sbb	chr2R	14233887	14234817	chr2R-reg15576	363.3	295.925	430.674	1.45535	0.541364	0.0122655	0.218554
chr3L-reg896		chr3L	759401	760349	chr3L-reg896	549.653	447.79	651.516	1.45496	0.540979	0.00793225	0.182135
chr3L-reg3128		chr3L	2825054	2825754	chr3L-reg3128	285.552	232.643	338.462	1.45486	0.540878	0.106624	0.47569
chr2L-reg21666	CG13082	chr2L	19537642	19538495	chr2L-reg21666	248.948	202.821	295.075	1.45485	0.540874	0.168853	0.552197
chr3L-reg11752		chr3L	10925990	10928427	chr3L-reg11752	554.087	451.461	656.712	1.45464	0.540659	0.0220308	0.270523
chr2L-reg20990	CG10428;CG42848;ssp3	chr2L	18946272	18947118	chr2L-reg20990	785.998	640.434	931.562	1.45458	0.540602	0.0275555	0.291769
chr3L-reg16128	CTPsyn	chr3L	15101068	15101904	chr3L-reg16128	712.32	580.441	844.2	1.45441	0.540436	0.0055495	0.157298	chr3L	15099088	15101744	GMR56F05
chr2L-reg6826	CG34380	chr2L	6192010	6192753	chr2L-reg6826	229.086	186.689	271.484	1.4542	0.540226	0.0764337	0.421761
chr2L-reg4712	ft	chr2L	4219749	4221020	chr2L-reg4712	400.422	326.316	474.529	1.4542	0.540226	0.0054577	0.157298
chr2L-reg5094		chr2L	4613751	4614782	chr2L-reg5094	869.454	708.558	1030.35	1.45415	0.540174	0.00903453	0.191352
chr2R-reg23141	zip	chr2R	20898864	20899218	chr2R-reg23141	348.901	284.372	413.431	1.45384	0.539864	0.112765	0.484766	chr2R	20898920	20899573	GMR61C09	chr2R	20898920	20899573	GMR61C09
chr2L-reg16306		chr2L	14586877	14587898	chr2L-reg16306	211.318	172.237	250.399	1.4538	0.539831	0.148449	0.53183
chr3R-reg11081	NK7.1;snoRNA:Me18S-G1189	chr3R	10201071	10202406	chr3R-reg11081	433.394	353.318	513.469	1.45328	0.53931	0.020937	0.267501
chrX-reg3290	N	chrX	3029084	3029700	chrX-reg3290	371.521	302.887	440.155	1.4532	0.539233	0.0164064	0.246038
chr3L-reg21870	polo	chr3L	20303083	20303409	chr3L-reg21870	163.791	133.533	194.05	1.4532	0.539229	0.0895825	0.447587
chr3R-reg6538	Invadolysin	chr3R	5976074	5976874	chr3R-reg6538	179.076	146.023	212.13	1.45272	0.538755	0.112998	0.484766
chr2R-reg17459		chr2R	15984241	15985376	chr2R-reg17459	181.505	148.01	215.001	1.45261	0.538649	0.0638847	0.396839
chr3L-reg22566	fng	chr3L	20919973	20920808	chr3L-reg22566	570.772	465.487	676.058	1.45237	0.538407	0.0036272	0.130216
chr2L-reg21020	Nak;Tango6	chr2L	18968415	18968941	chr2L-reg21020	228.624	186.452	270.796	1.45236	0.538402	0.0718145	0.411373
chr2L-reg22793	CG31680	chr2L	20638580	20639460	chr2L-reg22793	136.972	111.708	162.236	1.45232	0.538358	0.0733572	0.414632
chr3R-reg13709		chr3R	12608025	12608573	chr3R-reg13709	203.994	166.381	241.607	1.45213	0.538169	0.067908	0.40481
chrX-reg21067	CG32541;CG42506	chrX	18820697	18821721	chrX-reg21067	274.015	223.53	324.499	1.4517	0.537745	0.017839	0.253859
chr2R-reg17012	sm	chr2R	15503072	15504245	chr2R-reg17012	474.097	386.82	561.374	1.45126	0.537301	0.0153498	0.23936
chr2L-reg14812	CG16978	chr2L	13146434	13147266	chr2L-reg14812	231.044	188.512	273.575	1.45123	0.537278	0.0124896	0.219941
chr3R-reg9280	Men	chr3R	8547919	8548438	chr3R-reg9280	196.219	160.099	232.34	1.45123	0.537277	0.0205279	0.265644
chr2R-reg18568	CG9406;Magi	chr2R	17028168	17028675	chr2R-reg18568	147.459	120.314	174.603	1.45123	0.537272	0.0640018	0.396967
chr3R-reg13311	ss	chr3R	12221374	12222917	chr3R-reg13311	290.13	236.734	343.525	1.4511	0.537145	0.021363	0.268794	chr3R	12221454	12225448	GMR15F10
chr3L-reg14594	CG10741	chr3L	13490242	13491721	chr3L-reg14594	491.94	401.406	582.474	1.45109	0.537133	0.00500158	0.152999
chr3R-reg27590	kay	chr3R	25588504	25589066	chr3R-reg27590	216.158	176.384	255.932	1.451	0.537044	0.0208737	0.267338	chr3R	25587492	25589503	GMR39F12	chr3R	25588263	25592232	GMR42E11
chr2L-reg5061	dp	chr2L	4567362	4568626	chr2L-reg5061	195.903	159.861	231.945	1.45092	0.536964	0.0839304	0.436784
chr2R-reg19192	CG42496;CG42497;Ppcdc;Tim10	chr2R	17578293	17578676	chr2R-reg19192	199.167	162.527	235.808	1.45089	0.536936	0.112729	0.484766
chr3L-reg6923		chr3L	6356915	6357523	chr3L-reg6923	196.265	160.178	232.351	1.45058	0.53663	0.382055	0.721193
chr3R-reg6947	hth	chr3R	6375972	6376720	chr3R-reg6947	286.539	233.861	339.218	1.45051	0.536563	0.168805	0.552197	chr3R	6374204	6377240	GMR44F10
chr3L-reg16591	CG43248;CrebA	chr3L	15526789	15528148	chr3L-reg16591	1189.13	970.625	1407.63	1.45023	0.536284	0.0104486	0.204564
chr2L-reg20464		chr2L	18463315	18464752	chr2L-reg20464	962.986	786.062	1139.91	1.45015	0.536206	0.0191133	0.257915
chr3L-reg19523		chr3L	18236498	18237507	chr3L-reg19523	929.053	758.513	1099.59	1.44967	0.535723	0.0202685	0.263984
chr2R-reg20117	CG11362;px	chr2R	18448690	18449677	chr2R-reg20117	508.535	415.229	601.841	1.44942	0.535475	0.0249239	0.282752
chr3L-reg22764	CG33284;ko	chr3L	21115780	21116656	chr3L-reg22764	264.887	216.292	313.482	1.44934	0.5354	0.101713	0.466968
chr3R-reg27638	ncd	chr3R	25632348	25632742	chr3R-reg27638	230.726	188.399	273.053	1.44933	0.535388	0.101052	0.465723
chrX-reg10368	Megalin	chrX	9354496	9355894	chrX-reg10368	189.617	154.832	224.401	1.44932	0.535373	0.135961	0.517415
chr3L-reg23905	olf413	chr3L	22184139	22184941	chr3L-reg23905	497.755	406.489	589.02	1.44904	0.535101	0.00851898	0.185705
chr2L-reg10035	CG13101	chr2L	8984305	8985115	chr2L-reg10035	379.153	309.669	448.637	1.44876	0.534821	0.0132791	0.224722
chrX-reg11539	spri	chrX	10433333	10433870	chrX-reg11539	138.666	113.254	164.077	1.44874	0.534803	0.164938	0.547955
chr2L-reg533		chr2L	498825	499647	chr2L-reg533	159.424	130.218	188.629	1.44856	0.53462	0.0669274	0.402841
chr3R-reg25599		chr3R	23518733	23520039	chr3R-reg25599	615.541	502.784	728.299	1.44853	0.534592	0.0682682	0.405486
chr3L-reg19255	Eip75B	chr3L	17992231	17992875	chr3L-reg19255	384.264	313.935	454.592	1.44804	0.534104	0.0447368	0.348677
chr2R-reg8286	Sobp	chr2R	7725543	7726251	chr2R-reg8286	330.986	270.41	391.562	1.44803	0.534092	0.034641	0.31882
chr3R-reg7012	hth	chr3R	6457744	6458299	chr3R-reg7012	179.819	146.92	212.717	1.44785	0.533909	0.0220925	0.271124	chr3R	6456825	6460797	GMR46D05
chr3R-reg25581	CG5590	chr3R	23503012	23503405	chr3R-reg25581	332.045	271.297	392.794	1.44784	0.533902	0.0232153	0.275624
chr2L-reg13518		chr2L	11966266	11967643	chr2L-reg13518	686.736	561.114	812.359	1.44776	0.533824	0.0781644	0.425866
chr2R-reg10623	shot	chr2R	9798321	9799119	chr2R-reg10623	467.173	381.722	552.624	1.44771	0.533777	0.00962752	0.197099
chr3L-reg13486		chr3L	12449377	12450530	chr3L-reg13486	449.534	367.314	531.753	1.44768	0.533742	0.0102624	0.203373	chr3L	12446953	12450643	GMR33H06	chr3L	12449771	12453581	GMR34A10
chr3L-reg17112	mib1	chr3L	16008320	16009148	chr3L-reg17112	212.818	173.897	251.739	1.44763	0.533694	0.0298519	0.301062
chr3L-reg11665	tna	chr3L	10849061	10850307	chr3L-reg11665	919.113	751.084	1087.14	1.44743	0.533494	0.0402108	0.337779	chr3L	10846649	10850679	GMR60C04
chr3L-reg21057	asf1;l(3)76BDm	chr3L	19611545	19611748	chr3L-reg21057	178.899	146.201	211.597	1.4473	0.533362	0.0260959	0.286411
chr3L-reg8769	CG42445	chr3L	8149182	8150364	chr3L-reg8769	541.515	442.543	640.488	1.44729	0.533355	0.0554113	0.380537
chr2L-reg17151		chr2L	15386795	15387489	chr2L-reg17151	187.988	153.633	222.342	1.44723	0.533294	0.028486	0.295933
chr2L-reg22977	vari	chr2L	20793886	20794495	chr2L-reg22977	687.349	561.832	812.867	1.44682	0.532881	0.012806	0.221954
chr3L-reg11928	APP-BP1;CG6272	chr3L	11091210	11091485	chr3L-reg11928	158.073	129.208	186.938	1.4468	0.532866	0.497091	0.790415
chr2R-reg14385	CG43108;mbl	chr2R	13149858	13150929	chr2R-reg14385	1124.94	919.559	1330.32	1.44669	0.53276	0.00637896	0.167479
chr2L-reg16361	osp	chr2L	14642058	14642627	chr2L-reg16361	254.732	208.236	301.228	1.44656	0.532631	0.038284	0.330498
chr3R-reg23349	msi	chr3R	21358428	21359327	chr3R-reg23349	361.196	295.276	427.115	1.44649	0.532559	0.00966525	0.197291
chrX-reg1804	CG42666	chrX	1734738	1735575	chrX-reg1804	330.886	270.509	391.263	1.4464	0.532464	0.0103065	0.203928
chr3R-reg12681	CG4576;rec	chr3R	11653118	11653949	chr3R-reg12681	181.216	148.163	214.27	1.44617	0.532239	0.0638589	0.396839
chr3R-reg17409	cic	chr3R	16116840	16117496	chr3R-reg17409	414.216	338.678	489.755	1.44608	0.532148	0.0118839	0.216594	chr3R	16116840	16119062	GMR90B07
chr2R-reg23046	CG30427	chr2R	20822354	20823643	chr2R-reg23046	257.756	210.763	304.749	1.44593	0.531997	0.0726425	0.413446
chr2R-reg10213	arr;CG43192	chr2R	9361478	9362544	chr2R-reg10213	430.605	352.104	509.106	1.4459	0.531964	0.0125499	0.220221
chr2R-reg19106	mahj;PTP-ER	chr2R	17511742	17512117	chr2R-reg19106	238.037	194.656	281.418	1.44572	0.531785	0.0960005	0.457406
chr3L-reg503	trh	chr3L	392373	393285	chr3L-reg503	691.18	565.275	817.085	1.44547	0.531535	0.114207	0.486572	chr3L	390320	393483	GMR14H07	chr3L	392421	396382	GMR15E12
chr3R-reg12283	CG6118	chr3R	11253718	11254696	chr3R-reg12283	174.791	142.952	206.63	1.44545	0.53152	0.49038	0.785596
chr2L-reg17153		chr2L	15388456	15389335	chr2L-reg17153	491.665	402.124	581.205	1.44534	0.531406	0.00567304	0.159729
chr2L-reg10890	IP3K1;ppk11	chr2L	9779263	9780542	chr2L-reg10890	336.716	275.399	398.032	1.44529	0.531363	0.190346	0.574394
chr3R-reg23967	dys	chr3R	21906507	21907613	chr3R-reg23967	227.202	185.832	268.571	1.44523	0.531303	0.0197029	0.260442	chr3R	21905418	21907644	GMR12D05	chr3R	21905418	21907644	GMR12D05
chr2R-reg12085	Fs	chr2R	11125662	11126945	chr2R-reg12085	666.139	544.847	787.43	1.44523	0.531301	0.0204731	0.265402
chr3L-reg2757	CG33232	chr3L	2472833	2474266	chr3L-reg2757	369.47	302.223	436.718	1.44502	0.531089	0.0864953	0.441347
chr2R-reg7035	stan	chr2R	6561768	6562377	chr2R-reg7035	377.547	308.842	446.253	1.44492	0.530994	0.00825568	0.183368	chr2R	6560415	6563225	GMR31D12	chr2R	6561821	6565340	GMR32A04
chr3R-reg10689	rdx	chr3R	9828020	9829259	chr3R-reg10689	424.671	347.407	501.936	1.4448	0.530874	0.0158675	0.242778
chr3R-reg25073	Ser	chr3R	23000659	23001933	chr3R-reg25073	353.783	289.42	418.146	1.44477	0.530844	0.0442573	0.347753
chr3R-reg29742		chr3R	27525000	27526155	chr3R-reg29742	225.805	184.767	266.842	1.44421	0.530279	0.0520657	0.370683	chr3R	27523735	27527337	GMR33G08
chr3R-reg28878		chr3R	26668997	26669641	chr3R-reg28878	422.771	345.945	499.597	1.44415	0.530222	0.115298	0.487302	chr3R	26667772	26671009	GMR39A01
chr3L-reg18701	CG6333	chr3L	17477718	17478798	chr3L-reg18701	379.901	310.898	448.904	1.4439	0.529966	0.0213815	0.268794
chr3L-reg19097	CG7430	chr3L	17840055	17840296	chr3L-reg19097	161.571	132.235	190.907	1.4437	0.52977	0.0806585	0.43121
chr3R-reg4996	Pif1A;Pif1B	chr3R	4613850	4614952	chr3R-reg4996	296.038	242.288	349.787	1.44368	0.529754	0.0236743	0.278182
chr3L-reg22708	siz	chr3L	21049595	21050505	chr3L-reg22708	504.567	412.965	596.17	1.44363	0.529704	0.0162005	0.245688
chr3L-reg10532	CG42268;CG6749	chr3L	9726902	9727845	chr3L-reg10532	230.913	189.008	272.818	1.44342	0.529489	0.0461975	0.355418
chr3R-reg18132	CG31191;CG5630	chr3R	16738391	16739017	chr3R-reg18132	165.745	135.673	195.816	1.44329	0.52936	0.181615	0.565908
chr3R-reg23892	HLHm3;m2	chr3R	21846166	21847120	chr3R-reg23892	845.167	691.832	998.502	1.44327	0.529343	0.0470211	0.357125	chr3R	21844270	21846955	GMR10E12
chrX-reg7602	cm;inx7	chrX	6902917	6903510	chrX-reg7602	513.35	420.218	606.482	1.44326	0.529327	0.00965027	0.197291
chr3R-reg28233		chr3R	26084238	26084890	chr3R-reg28233	739.979	605.748	874.21	1.44319	0.529263	0.00478213	0.149142
chr3R-reg10508	tal-1A;tal-2A;tal-3A;tal-AA	chr3R	9638137	9639247	chr3R-reg10508	669.301	547.95	790.653	1.44293	0.529001	0.016325	0.245712
chr2L-reg21220	brat;l(2)37Cg	chr2L	19133755	19134807	chr2L-reg21220	639.303	523.401	755.205	1.44288	0.528953	0.0338245	0.316049
chr2L-reg14815		chr2L	13149450	13150483	chr2L-reg14815	274.577	224.814	324.339	1.4427	0.528772	0.0148327	0.235872
chr3R-reg25094	Ser	chr3R	23023478	23025265	chr3R-reg25094	602.102	492.989	711.216	1.44266	0.528732	0.0770399	0.422899
chr3R-reg16111	cdi	chr3R	14889672	14891125	chr3R-reg16111	703.608	576.12	831.096	1.44258	0.528647	0.0407789	0.339179	chr3R	14886531	14890767	GMR52C06	chr3R	14889655	14893257	GMR51G06	chr3R	14889655	14893257	GMR51G06
chrX-reg19712	CG42684	chrX	17631963	17632741	chrX-reg19712	305.549	250.186	360.912	1.44257	0.528643	0.0686087	0.406383
chr2R-reg13082	CG10734;lbk	chr2R	12043957	12044961	chr2R-reg13082	506.042	414.362	597.722	1.44251	0.528583	0.0412728	0.33995
chr3R-reg27690	Cad99C	chr3R	25666367	25667657	chr3R-reg27690	1453.27	1190	1716.54	1.44246	0.528535	0.0264141	0.287013
chr3L-reg15662	dlp	chr3L	14628445	14629045	chr3L-reg15662	273.429	223.917	322.942	1.44224	0.528309	0.00841394	0.185133	chr3L	14626365	14630595	GMR54B09
chr3L-reg6449	Bj1	chr3L	5925381	5925794	chr3L-reg6449	177.708	145.538	209.879	1.4421	0.528167	0.0540462	0.37692
chr2L-reg4234	bowl	chr2L	3769973	3770727	chr2L-reg4234	314.36	257.469	371.251	1.44193	0.527999	0.0148361	0.235872
chrX-reg8172	CG43138	chrX	7418147	7418998	chrX-reg8172	190.369	155.927	224.812	1.44178	0.527848	0.0885547	0.445195
chrX-reg6407	CG12728;CG32756	chrX	5838420	5839793	chrX-reg6407	154.693	126.711	182.675	1.44168	0.527746	0.0407859	0.339179
chr3R-reg2266	CG15589	chr3R	2024312	2025654	chr3R-reg2266	468.593	383.847	553.34	1.44156	0.527632	0.0124091	0.21939
chr3R-reg19524	SKIP	chr3R	18018060	18019494	chr3R-reg19524	789.709	646.939	932.479	1.44137	0.527441	0.0886205	0.445224
chrX-reg18458	rok;RpS19a	chrX	16530999	16531629	chrX-reg18458	346.532	283.891	409.173	1.4413	0.527373	0.045461	0.352215
chrX-reg15977	CG9411	chrX	14374873	14375845	chrX-reg15977	327.439	268.284	386.594	1.44099	0.527056	0.163567	0.546245
chr2R-reg15541	sbb;Tango8	chr2R	14196527	14197092	chr2R-reg15541	440.253	360.725	519.782	1.44094	0.527007	0.00805131	0.182666
chrX-reg9428		chrX	8554249	8554920	chrX-reg9428	160.334	131.378	189.291	1.44081	0.52688	0.120073	0.496099
chr2R-reg20700	CG9896	chr2R	18885886	18886494	chr2R-reg20700	470.237	385.438	555.036	1.44001	0.526084	0.00532091	0.156474
chr3L-reg6363		chr3L	5855110	5856268	chr3L-reg6363	296.552	243.076	350.028	1.44	0.526064	0.0119316	0.216747
chr2R-reg21718	ken	chr2R	19759210	19760186	chr2R-reg21718	846.378	693.804	998.952	1.43982	0.525887	0.0176851	0.252854
chr2R-reg7566	shn	chr2R	7082364	7083223	chr2R-reg7566	459.585	376.762	542.407	1.43965	0.525722	0.00639183	0.167479	chr2R	7081196	7084847	GMR85G01
chr3L-reg19224	Eip75B	chr3L	17956359	17957872	chr3L-reg19224	229.244	187.943	270.545	1.4395	0.525571	0.100966	0.46553	chr3L	17954877	17957618	GMR44D06	chr3L	17954877	17957618	GMR44D06
chr2R-reg17014	sm	chr2R	15505089	15505997	chr2R-reg17014	189.599	155.442	223.756	1.43948	0.525551	0.0559078	0.382282
chr3R-reg1352	CG1172;kkv	chr3R	1218085	1218875	chr3R-reg1352	481.674	394.9	568.449	1.43947	0.525541	0.00596171	0.16457
chr3L-reg18619	blot	chr3L	17405012	17405958	chr3L-reg18619	309.848	254.03	365.665	1.43946	0.525524	0.00785324	0.181869
chr2L-reg5933		chr2L	5392619	5393527	chr2L-reg5933	165.562	135.758	195.367	1.43909	0.525158	0.0699861	0.408291	chr2L	5391806	5395402	GMR81H11
chr2L-reg11180	obst-B	chr2L	10032953	10033795	chr2L-reg11180	180.732	148.203	213.262	1.43898	0.525047	0.0701369	0.408585
chr3R-reg23830	CcapR;CG14540	chr3R	21781705	21782229	chr3R-reg23830	186.928	153.301	220.554	1.4387	0.524766	0.0323106	0.309985	chr3R	21778249	21782153	GMR64G12	chr3R	21781013	21784187	GMR64C11
chr2R-reg19733	CG11170;CG11275	chr2R	18067033	18067855	chr2R-reg19733	597.242	489.824	704.66	1.4386	0.524665	0.0117681	0.215443
chr2L-reg4320		chr2L	3855743	3857218	chr2L-reg4320	471.606	386.79	556.423	1.43856	0.52463	0.0149247	0.236746
chr3R-reg786		chr3R	698492	699678	chr3R-reg786	427.746	350.821	504.672	1.43855	0.524612	0.0165969	0.247142	chr3R	697939	701042	GMR82G02
chr2R-reg7432	luna	chr2R	6958232	6959045	chr2R-reg7432	245.603	201.439	289.767	1.43849	0.524552	0.0785941	0.427327
chrX-reg17055	Scamp	chrX	15343541	15343737	chrX-reg17055	149.318	122.47	176.166	1.43845	0.524516	0.0508139	0.367952
chr2L-reg24165		chr2L	21878179	21879634	chr2L-reg24165	430.653	353.278	508.027	1.43804	0.524101	0.0356323	0.321935
chr2L-reg5984	CG31647	chr2L	5443876	5445100	chr2L-reg5984	447.396	367.052	527.741	1.43778	0.523847	0.0440786	0.347388
chr3R-reg9905	CG8449	chr3R	9099090	9099841	chr3R-reg9905	309.999	254.333	365.665	1.43774	0.523806	0.0179879	0.254247
chr2R-reg19806	dve	chr2R	18131028	18131601	chr2R-reg19806	374.565	307.306	441.824	1.43773	0.523797	0.0267892	0.288317
chr2L-reg566	ush	chr2L	529349	530519	chr2L-reg566	396.833	325.593	468.073	1.4376	0.523662	0.0490801	0.362771
chr3L-reg1562	Ptp61F	chr3L	1364045	1365006	chr3L-reg1562	455.314	373.626	537.002	1.43727	0.523333	0.0522044	0.371296
chrX-reg6165	CG32758	chrX	5631457	5632164	chrX-reg6165	324.757	266.526	382.989	1.43696	0.523024	0.120101	0.496099
chr2R-reg9650		chr2R	8845697	8846899	chr2R-reg9650	989.788	812.36	1167.22	1.43682	0.52288	0.0343578	0.317722
chr3R-reg13231	Sulf1;tRNA:F2:89BC	chr3R	12141883	12143198	chr3R-reg13231	925.235	759.415	1091.05	1.43671	0.522764	0.137876	0.520788
chr3R-reg4204	CG2747;ImpE3	chr3R	3855203	3856227	chr3R-reg4204	841.536	690.752	992.32	1.43658	0.522636	0.0135734	0.226885
chrX-reg18811	CG4928	chrX	16822775	16824639	chrX-reg18811	601.671	493.886	709.456	1.43648	0.522535	0.00716469	0.17444
chr2L-reg24745	CG40006	chr2L	22593790	22596438	chr2L-reg24745	187.905	154.253	221.558	1.43633	0.522389	0.137352	0.519593
chr3L-reg18588	Cad74A;CG13728	chr3L	17371536	17373272	chr3L-reg18588	838.642	688.532	988.751	1.43603	0.522084	0.00538434	0.157037
chr3L-reg17341		chr3L	16204294	16205215	chr3L-reg17341	652.622	535.811	769.433	1.43602	0.522073	0.00990426	0.199183
chr3R-reg19242	CG6678	chr3R	17725040	17725683	chr3R-reg19242	150.27	123.381	177.158	1.43586	0.521918	0.0434182	0.345142
chr3L-reg17113	mib1	chr3L	16009149	16010244	chr3L-reg17113	445.357	365.709	525.004	1.43558	0.521631	0.0202748	0.263984
chr3R-reg8315	CG6959	chr3R	7686492	7687411	chr3R-reg8315	601.48	493.926	709.035	1.43551	0.521562	0.0142866	0.23202
chrX-reg8882	sdt	chrX	8089304	8090246	chrX-reg8882	327.732	269.141	386.323	1.43539	0.521442	0.010418	0.204564	chrX	8089120	8092757	GMR88H11
chrX-reg1968	CG3600	chrX	1863983	1865489	chrX-reg1968	398.421	327.228	469.614	1.43513	0.521182	0.0826942	0.434427
chr3L-reg9030	ImpE1	chr3L	8369000	8370544	chr3L-reg9030	201.013	165.112	236.913	1.43486	0.520906	0.0256513	0.285472
chr3L-reg2008	CG13921	chr3L	1746049	1747233	chr3L-reg2008	1072.11	880.731	1263.49	1.4346	0.520647	0.00690079	0.170941
chrX-reg9370	Caf1-180	chrX	8500221	8500529	chrX-reg9370	163.637	134.43	192.844	1.43453	0.52058	0.203554	0.585759
chr3R-reg22867		chr3R	20965957	20967216	chr3R-reg22867	288.484	236.997	339.971	1.4345	0.520543	0.0184071	0.255633
chr3L-reg4234	Awh	chr3L	3844972	3846741	chr3L-reg4234	980.826	805.786	1155.87	1.43446	0.520507	0.0701763	0.408657
chrX-reg21545	kek5	chrX	19248790	19249395	chrX-reg21545	338.329	277.951	398.706	1.43445	0.520495	0.0700177	0.408291
chr3R-reg12925	pnr	chr3R	11863576	11864308	chr3R-reg12925	429.356	352.738	505.974	1.43442	0.520463	0.0211395	0.268296
chrX-reg14587	mew	chrX	13140043	13141311	chrX-reg14587	292.117	239.994	344.239	1.43436	0.520409	0.0260553	0.286374
chr3L-reg18207	Exn	chr3L	16964221	16965355	chr3L-reg18207	186.998	153.633	220.363	1.43435	0.520395	0.136326	0.517805
chr2R-reg13861		chr2R	12717466	12718056	chr2R-reg13861	413.054	339.366	486.741	1.43426	0.52031	0.0315851	0.307072
chr3R-reg19508	SKIP	chr3R	18000449	18001629	chr3R-reg19508	394.742	324.339	465.144	1.43413	0.520174	0.0134036	0.225473
chr2L-reg10298	tai	chr2L	9225033	9225934	chr2L-reg10298	292.614	240.45	344.778	1.43388	0.519929	0.0189057	0.257526
chr2R-reg3894	ACC	chr2R	3871247	3872385	chr2R-reg3894	388.321	319.117	457.526	1.43372	0.519765	0.0179715	0.254247
chr2R-reg22580	CG4622;itp	chr2R	20426448	20427302	chr2R-reg22580	202.378	166.312	238.443	1.43371	0.519755	0.0953734	0.456969
chr3R-reg12414	CG18516	chr3R	11380659	11381976	chr3R-reg12414	428.406	352.104	504.709	1.43341	0.519449	0.0541398	0.37709
chr3L-reg13094		chr3L	12094657	12095324	chr3L-reg13094	161.695	132.899	190.491	1.43335	0.519396	0.0422788	0.342131
chr3L-reg17114		chr3L	16010245	16011512	chr3L-reg17114	186.753	153.494	220.011	1.43335	0.519389	0.0509247	0.368124
chr2L-reg17116		chr2L	15353108	15353959	chr2L-reg17116	160.538	131.972	189.104	1.43291	0.518943	0.0879188	0.444109
chr2R-reg18970	Fkbp13	chr2R	17382829	17383851	chr2R-reg18970	488.622	401.694	575.55	1.43281	0.518847	0.0211744	0.268296
chr3L-reg12261	CG6163	chr3L	11361957	11362676	chr3L-reg12261	668.142	549.277	787.007	1.43281	0.518843	0.0122903	0.218554
chr3L-reg20468	Mkp3	chr3L	19074074	19074727	chr3L-reg20468	379.754	312.211	447.298	1.43268	0.518716	0.0164524	0.246379
chr3L-reg20977		chr3L	19552161	19553944	chr3L-reg20977	1704.67	1401.56	2007.78	1.43253	0.51857	0.0355648	0.321787
chrX-reg7108	CG34417	chrX	6439702	6440979	chrX-reg7108	517.838	425.827	609.849	1.43215	0.518187	0.0117545	0.21538
chr3R-reg1142	katanin-60;Mms19	chr3R	1058076	1058363	chr3R-reg1142	228.561	187.958	269.163	1.43204	0.518072	0.0674715	0.40416	chr3R	1057809	1058260	GMR57A10	chr3R	1057809	1058260	GMR57A10
chr3R-reg28237		chr3R	26087751	26088805	chr3R-reg28237	441.984	363.514	520.454	1.43173	0.517758	0.01324	0.224327
chr3L-reg7043	CG10144;sfl	chr3L	6488609	6490154	chr3L-reg7043	997.769	820.639	1174.9	1.43169	0.517719	0.0180335	0.254721
chr2R-reg22094	CG16786	chr2R	19969567	19970552	chr2R-reg22094	248.946	204.768	293.123	1.43149	0.517515	0.0740451	0.414999
chr3R-reg29733		chr3R	27514525	27515680	chr3R-reg29733	590.53	485.736	695.324	1.43148	0.517512	0.00880742	0.189179
chrX-reg18813	CG4928	chrX	16825874	16827436	chrX-reg18813	437.795	360.116	515.475	1.43142	0.517443	0.0706644	0.409257
chrX-reg13222	CG15735;Chrac-16	chrX	11912436	11913213	chrX-reg13222	265.78	218.621	312.938	1.43142	0.517442	0.162307	0.544129
chr2R-reg22592	CG4622;itp	chr2R	20436610	20437805	chr2R-reg22592	419.849	345.376	494.322	1.43126	0.517283	0.0227271	0.274195	chr2R	20434649	20438328	GMR19B08
chr3L-reg11781		chr3L	10959239	10960207	chr3L-reg11781	220.42	181.343	259.496	1.43097	0.516989	0.0170606	0.250344
chr2R-reg10216	arr;CG43192	chr2R	9364427	9365217	chr2R-reg10216	337.848	277.966	397.73	1.43086	0.516881	0.0481943	0.36035
chr2L-reg1130	S	chr2L	1063597	1064300	chr2L-reg1130	287.998	236.997	339	1.4304	0.516417	0.018849	0.257526
chr2L-reg24583		chr2L	22388200	22391252	chr2L-reg24583	132.57	109.098	156.042	1.4303	0.516319	0.120734	0.496868
chr2L-reg16087		chr2L	14370077	14370852	chr2L-reg16087	235.765	194.022	277.507	1.43029	0.516304	0.0533983	0.375421
chr3L-reg8764	CG13676	chr3L	8144645	8145647	chr3L-reg8764	1076.12	885.64	1266.6	1.43016	0.516172	0.0907419	0.449248
chr2L-reg2341	aop	chr2L	2160491	2161887	chr2L-reg2341	844.274	694.884	993.664	1.42997	0.515986	0.00984481	0.199012	chr2L	2160524	2161273	GMR34F08	chr2L	2160524	2161273	GMR34F08
chr3R-reg23579	LpR2	chr3R	21563908	21564776	chr3R-reg23579	530.291	436.478	624.105	1.42986	0.515877	0.00554937	0.157298
chrX-reg20881	CCKLR-17D3	chrX	18666012	18667244	chrX-reg20881	184.864	152.167	217.562	1.42976	0.51577	0.121801	0.497936	chrX	18664517	18667310	GMR24B06	chrX	18664517	18667310	GMR24B06
chr3R-reg27342	Dr	chr3R	25384785	25388009	chr3R-reg27342	370.372	304.874	435.871	1.42968	0.515689	0.0633138	0.396356	chr3R	25383541	25386755	GMR18H04	chr3R	25386725	25389916	GMR18H02	chr3R	25383541	25386755	GMR18H04
chr3L-reg639	klar	chr3L	530826	531410	chr3L-reg639	224.876	185.114	264.639	1.4296	0.515614	0.023936	0.279165
chr3R-reg6662	CG43143	chr3R	6091332	6092180	chr3R-reg6662	287.395	236.596	338.195	1.42942	0.51543	0.0319844	0.308471
chr2L-reg5508	CG3792;Gmd	chr2L	4977163	4977597	chr2L-reg5508	225.274	185.456	265.093	1.42941	0.515419	0.176276	0.558823
chrX-reg1526	Mur2B;snmRNA:400	chrX	1454063	1455469	chrX-reg1526	504.839	415.616	594.063	1.42936	0.515365	0.0366212	0.324179	chrX	1453538	1457226	GMR69A01
chr2R-reg3955	Optix	chr2R	3924552	3925689	chr2R-reg3955	173.269	142.649	203.888	1.4293	0.515304	0.165942	0.549286	chr2R	3921979	3925614	GMR30B08	chr2R	3924816	3928721	GMR30D11
chr2R-reg3152	CG11145;so	chr2R	3317634	3318694	chr2R-reg3152	281.336	231.636	331.035	1.42911	0.515121	0.0384789	0.331285	chr2R	3316307	3318674	GMR14D09	chr2R	3317606	3321256	GMR15C09	chr2R	3316307	3318674	GMR14D09
chr3R-reg10061	CG9796	chr3R	9226774	9227400	chr3R-reg10061	484.723	399.097	570.349	1.4291	0.515104	0.03858	0.331581
chrX-reg14593	mew	chrX	13145508	13146069	chrX-reg14593	285.204	234.827	335.58	1.42905	0.515059	0.039147	0.333144
chrX-reg3319	N	chrX	3056595	3057511	chrX-reg3319	825.293	679.55	971.037	1.42894	0.514946	0.0160023	0.244453	chrX	3053233	3057710	GMR30G07
chr3R-reg16405		chr3R	15181024	15182872	chr3R-reg16405	410.752	338.236	483.267	1.42879	0.514789	0.0190944	0.257915	chr3R	15178400	15182342	GMR25B08	chr3R	15181153	15184928	GMR24H11	chr3R	15181153	15184928	GMR24H11
chr3L-reg3126		chr3L	2823121	2824226	chr3L-reg3126	1395.84	1149.45	1642.24	1.42871	0.514714	0.0147984	0.235805
chr3L-reg23554	CG7414	chr3L	21817856	21818137	chr3L-reg23554	437.901	360.636	515.166	1.42849	0.514493	0.0824144	0.434282
chr2R-reg937	CG10395	chr2R	1236735	1238217	chr2R-reg937	175.263	144.349	206.177	1.42833	0.514325	0.20624	0.587537
chr2R-reg12519	CG8207;fus	chr2R	11563218	11564838	chr2R-reg12519	1124.27	925.966	1322.58	1.42832	0.51432	0.0172497	0.251495
chr2R-reg7810	CG13204	chr2R	7251282	7253132	chr2R-reg7810	1229.5	1012.69	1446.32	1.4282	0.514195	0.0100533	0.200923	chr2R	7251062	7254366	GMR90E01	chr2R	7251062	7254366	GMR90E01
chr3R-reg17689	CG5191	chr3R	16391621	16392150	chr3R-reg17689	304.578	250.879	358.276	1.42808	0.514077	0.0192598	0.257915
chr3R-reg25106		chr3R	23040831	23041889	chr3R-reg25106	283.436	233.474	333.398	1.42799	0.513981	0.0218925	0.270238
chr2R-reg15490		chr2R	14153416	14154893	chr2R-reg15490	473.335	389.926	556.743	1.42782	0.513809	0.0126978	0.221531
chr3L-reg4502	CG32259;wit	chr3L	4070160	4070405	chr3L-reg4502	212.987	175.458	250.517	1.42779	0.513786	0.0411534	0.339941
chr2R-reg19006	Egfr	chr2R	17411968	17412576	chr2R-reg19006	245.177	201.979	288.375	1.42775	0.513742	0.0462101	0.355418
chrX-reg21834	CG14207;CG14220	chrX	19498193	19499041	chrX-reg21834	215.26	177.335	253.185	1.42772	0.513709	0.0740606	0.414999
chr3R-reg27021	Brd8;CG1458	chr3R	25049061	25049291	chr3R-reg27021	258.992	213.374	304.61	1.42759	0.513578	0.0715187	0.410718
chrX-reg7102	CG34417	chrX	6434479	6435625	chrX-reg7102	290.944	239.702	342.185	1.42754	0.513534	0.0663603	0.401279
chr3R-reg3275	sas	chr3R	2987909	2989722	chr3R-reg3275	713.823	588.229	839.416	1.42702	0.513007	0.0186213	0.256513
chrX-reg8174	CG43138	chrX	7420330	7421254	chrX-reg8174	395.01	325.543	464.477	1.42678	0.512759	0.059579	0.389288
chrX-reg16265	NetB	chrX	14630276	14631364	chrX-reg16265	175.417	144.571	206.262	1.42672	0.512699	0.0595528	0.389288	chrX	14627982	14631782	GMR30D03
chrX-reg23716	pen;sol	chrX	21221010	21221635	chrX-reg23716	199.213	164.197	234.229	1.42651	0.512495	0.435279	0.753489
chr2R-reg12083	Fs	chr2R	11123996	11124544	chr2R-reg12083	201.255	165.885	236.624	1.42643	0.512407	0.078023	0.425425
chr3L-reg6913	CG13300	chr3L	6345382	6346090	chr3L-reg6913	410.814	338.648	482.979	1.4262	0.512175	0.0344532	0.317722
chr3R-reg27941	CG7920	chr3R	25840717	25841087	chr3R-reg27941	255.245	210.431	300.059	1.42592	0.511895	0.0875445	0.443178
chr3L-reg19513		chr3L	18226227	18227156	chr3L-reg19513	809.094	667.094	951.095	1.42573	0.511699	0.00818489	0.183034
chr2R-reg4649	ptc	chr2R	4536748	4537505	chr2R-reg4649	470.91	388.277	553.543	1.42564	0.511607	0.07755	0.424117
chr2L-reg2345	aop	chr2L	2164401	2164957	chr2L-reg2345	381.427	314.505	448.349	1.42557	0.51154	0.0336578	0.315467
chr2L-reg1547	lea	chr2L	1412913	1414670	chr2L-reg1547	492.054	405.727	578.382	1.42555	0.511515	0.0213756	0.268794	chr2L	1412857	1416718	GMR28F12	chr2L	1412857	1416718	GMR28F12
chr3R-reg6933	hth	chr3R	6356537	6357702	chr3R-reg6933	333.335	274.874	391.797	1.42537	0.511336	0.0145326	0.233683	chr3R	6355154	6358799	GMR45D12
chr2R-reg11895		chr2R	10940871	10941864	chr2R-reg11895	348.803	287.677	409.93	1.42497	0.510932	0.0418332	0.341762
chr2R-reg12684	CG8249;tun	chr2R	11734181	11735400	chr2R-reg12684	360.863	297.625	424.101	1.42495	0.510913	0.0112955	0.21297
chrX-reg14655	CG15745	chrX	13194380	13195412	chrX-reg14655	535.918	442.007	629.828	1.42493	0.510889	0.10632	0.475165
chr3L-reg7350		chr3L	6821460	6822355	chr3L-reg7350	166.358	137.209	195.506	1.42488	0.510839	0.0299578	0.301101
chr3L-reg10504	SH3PX1;vsg	chr3L	9707202	9707650	chr3L-reg10504	214.035	176.533	251.536	1.42487	0.510827	0.158438	0.540509
chrX-reg9668	CG12075	chrX	8756361	8757620	chrX-reg9668	393.099	324.255	461.943	1.42463	0.510584	0.0257672	0.286009
chr3L-reg3749		chr3L	3389858	3390751	chr3L-reg3749	382.045	315.154	448.936	1.4245	0.510456	0.0162228	0.245688
chrX-reg19327	B-H1	chrX	17290953	17291726	chrX-reg19327	323.439	266.818	380.059	1.42441	0.510366	0.0444768	0.348139
chr3L-reg6918	CG13300	chr3L	6350465	6351800	chr3L-reg6918	363.258	299.681	426.834	1.42429	0.510247	0.254566	0.628199
chr3L-reg18700	CG6333	chr3L	17476721	17477717	chr3L-reg18700	293.37	242.026	344.714	1.42429	0.510239	0.0268938	0.288317
chr2R-reg10212	arr;CG43192	chr2R	9360946	9361477	chr2R-reg10212	196.637	162.224	231.049	1.42426	0.510209	0.048895	0.362444
chr2R-reg17460		chr2R	15985377	15986851	chr2R-reg17460	408.491	337.033	479.949	1.42404	0.509992	0.024091	0.280047
chr3L-reg634	CG34269;klar	chr3L	523984	524789	chr3L-reg634	197.169	162.68	231.657	1.424	0.509953	0.049917	0.365014
chr2R-reg13719	CG30463	chr2R	12611598	12612661	chr2R-reg13719	358.154	295.509	420.798	1.42398	0.509925	0.0325918	0.310429
chr2L-reg2691	dpp	chr2L	2449319	2450549	chr2L-reg2691	242.421	200.046	284.795	1.42365	0.50959	0.0187532	0.256975
chr2L-reg4715	ft	chr2L	4222262	4223124	chr2L-reg4715	937.425	773.614	1101.24	1.42349	0.509437	0.0606617	0.390554
chr2R-reg10205	arr	chr2R	9354577	9355614	chr2R-reg10205	316.557	261.25	371.865	1.42341	0.50935	0.132203	0.512113
chr3L-reg13734	mirr	chr3L	12688128	12689599	chr3L-reg13734	290.304	239.608	341.001	1.42316	0.509099	0.0170982	0.250585	chr3L	12687332	12689626	GMR33B08	chr3L	12687332	12689626	GMR33B08
chr3L-reg18172	CG11905	chr3L	16926460	16928293	chr3L-reg18172	438.416	361.87	514.963	1.42306	0.508998	0.143306	0.526993
chrX-reg9913	CG7246;CG7267	chrX	8972411	8972979	chrX-reg9913	388.385	320.594	456.176	1.42291	0.508842	0.0371688	0.32625
chr2R-reg6479	CG12214;KCNQ	chr2R	6046564	6048003	chr2R-reg6479	790.869	652.831	928.906	1.42289	0.508823	0.0362957	0.324179
chr3R-reg27992	CG7943;RpL32	chr3R	25871643	25872170	chr3R-reg27992	222.227	183.454	261.001	1.4227	0.508632	0.0984185	0.461181
chr3L-reg2423	CG15822	chr3L	2161797	2162765	chr3L-reg2423	246.622	203.594	289.65	1.42268	0.508616	0.0886959	0.445375
chr3L-reg22956	CG12974;pzg	chr3L	21278958	21279536	chr3L-reg22956	355.671	293.642	417.699	1.42248	0.508405	0.108124	0.477501
chrX-reg13442	Ten-a	chrX	12117070	12118184	chrX-reg13442	287.587	237.438	337.736	1.42242	0.508344	0.0396183	0.33536
chr3L-reg23436	CG32447	chr3L	21699253	21699791	chr3L-reg23436	400.41	330.597	470.223	1.42235	0.508273	0.015671	0.241655
chr3R-reg26633	CG31048;inx3	chr3R	24683027	24685369	chr3R-reg26633	1700.14	1403.75	1996.53	1.42228	0.508207	0.00624708	0.166653
chr2R-reg8982	Cpr49Ah	chr2R	8299183	8300677	chr2R-reg8982	490.686	405.162	576.211	1.42218	0.5081	0.0146482	0.234802
chr2R-reg7037	stan	chr2R	6562916	6564198	chr2R-reg7037	656.706	542.261	771.151	1.4221	0.508025	0.0391762	0.333144	chr2R	6561821	6565340	GMR32A04
chr3R-reg28734	Spn100A	chr3R	26515550	26516384	chr3R-reg28734	258.384	213.364	303.404	1.422	0.507924	0.0592691	0.389129
chr2L-reg21710	spi	chr2L	19572919	19573677	chr2L-reg21710	788.203	650.899	925.507	1.42189	0.507811	0.0252774	0.284152	chr2L	19572527	19575598	GMR90D02	chr2L	19572579	19575571	GMR31E08
chr3L-reg22903	Eip78C	chr3L	21232499	21234480	chr3L-reg22903	1069.3	883.031	1255.57	1.42188	0.507803	0.0330523	0.312563	chr3L	21229009	21233502	GMR36D03
chr3L-reg3603	ckd	chr3L	3256253	3258822	chr3L-reg3603	1173.47	969.069	1377.88	1.42186	0.507778	0.0057212	0.160444
chr3R-reg18922	E2f	chr3R	17453747	17454309	chr3R-reg18922	210.923	174.199	247.646	1.42163	0.507542	0.0920776	0.452448	chr3R	17452509	17455873	GMR48H04
chr3L-reg20976		chr3L	19550502	19552160	chr3L-reg20976	1594.39	1316.88	1871.89	1.42146	0.50737	0.0384195	0.330944
chr2R-reg8071	CG9005	chr2R	7520505	7521409	chr2R-reg8071	779.788	644.066	915.51	1.42145	0.507368	0.00859141	0.186515
chr2L-reg6033		chr2L	5493120	5494056	chr2L-reg6033	359.46	296.906	422.014	1.42137	0.507284	0.102613	0.468419	chr2L	5492454	5496339	GMR86H07
chrX-reg20774		chrX	18569103	18569842	chrX-reg20774	310.757	256.681	364.833	1.42135	0.507258	0.018169	0.254776
chr2L-reg13369	crol	chr2L	11808528	11809252	chr2L-reg13369	528.154	436.296	620.012	1.42108	0.506991	0.0221831	0.27143
chr3R-reg21638	kal-1	chr3R	19969663	19970945	chr3R-reg21638	719.753	594.571	844.935	1.42108	0.506991	0.175742	0.558639
chrX-reg4086	ec	chrX	3736839	3739195	chrX-reg4086	665.565	549.842	781.289	1.42093	0.506839	0.0185546	0.256262
chr3L-reg13760		chr3L	12719040	12720061	chr3L-reg13760	227.041	187.571	266.512	1.42085	0.506759	0.0608042	0.390554
chr2R-reg15032	grh	chr2R	13687989	13688767	chr2R-reg15032	619.828	512.108	727.547	1.42069	0.506593	0.0116699	0.215165	chr2R	13687400	13689894	GMR40A02
chr2R-reg13309	Hmgs;Vha44	chr2R	12223895	12224548	chr2R-reg13309	299.693	247.63	351.757	1.42049	0.506392	0.127566	0.505979
chr3R-reg7869	CG17230;sals	chr3R	7274863	7276690	chr3R-reg7869	678.734	560.83	796.637	1.42046	0.50636	0.0600971	0.38996
chr3L-reg1673	CG32319	chr3L	1469522	1471369	chr3L-reg1673	298.934	247.025	350.844	1.42028	0.506173	0.0293271	0.299254
chr3R-reg22637		chr3R	20790930	20792593	chr3R-reg22637	268.692	222.035	315.35	1.42027	0.506166	0.0906307	0.449006
chrX-reg3292	N	chrX	3030419	3031593	chrX-reg3292	429.339	354.795	503.883	1.42021	0.506104	0.0596134	0.389288	chrX	3029810	3033523	GMR30C04
chr3R-reg6970	hth	chr3R	6404906	6405516	chr3R-reg6970	261.47	216.084	306.856	1.42008	0.505967	0.0263928	0.287013	chr3R	6401862	6405440	GMR45D01	chr3R	6404650	6408561	GMR46C01
chrU-reg1434		chrU	2079768	2084200	chrU-reg1434	206.642	170.776	242.509	1.42005	0.505937	0.0309738	0.304033
chr3L-reg22902	Eip78C	chr3L	21231063	21232498	chr3L-reg22902	371.246	306.81	435.683	1.42004	0.50593	0.162482	0.544481	chr3L	21229009	21233502	GMR36D03
chr3L-reg20565	fz2	chr3L	19176425	19177998	chr3L-reg20565	696.435	575.58	817.29	1.41994	0.505831	0.00815292	0.183034
chr2L-reg17132		chr2L	15368876	15369887	chr2L-reg17132	505.98	418.191	593.769	1.41985	0.50574	0.0278943	0.293299
chr2L-reg13576	CG6734	chr2L	12013010	12014692	chr2L-reg13576	1910.03	1578.73	2241.34	1.41971	0.505599	0.0429709	0.343553
chr3R-reg356	CG31522	chr3R	288031	289350	chr3R-reg356	306.427	253.297	359.556	1.4195	0.505388	0.0175921	0.252854
chrX-reg7343	shf	chrX	6669860	6670794	chrX-reg7343	287.338	237.522	337.154	1.41946	0.505346	0.0171286	0.250646
chr3L-reg19511		chr3L	18224704	18225588	chr3L-reg19511	179.201	148.134	210.269	1.41945	0.505333	0.104882	0.471692
chr2R-reg1383	dpr12	chr2R	1714978	1715900	chr2R-reg1383	178.906	147.901	209.911	1.41927	0.505148	0.0286277	0.296151	chr2R	1714753	1718323	GMR91D07
chr3R-reg27340	Dr	chr3R	25380768	25382357	chr3R-reg27340	411.208	339.976	482.441	1.41905	0.504921	0.0201327	0.263135	chr3R	25379360	25381809	GMR18D12	chr3R	25379360	25381809	GMR18D12
chrX-reg12868	Tango10	chrX	11614307	11614694	chrX-reg12868	133.748	110.589	156.906	1.41883	0.504698	0.16868	0.552197
chrX-reg21064		chrX	18817730	18818946	chrX-reg21064	340.44	281.503	399.378	1.41873	0.504604	0.0272433	0.290646
chr2R-reg21465	Pde8	chr2R	19553558	19554775	chr2R-reg21465	511.349	422.825	599.873	1.41873	0.504597	0.0679473	0.40481
chr3R-reg6934	hth	chr3R	6357703	6359087	chr3R-reg6934	500.241	413.643	586.838	1.4187	0.504574	0.0903833	0.44865	chr3R	6355154	6358799	GMR45D12	chr3R	6357706	6359671	GMR43F09	chr3R	6357706	6359671	GMR43F09
chr3L-reg4248		chr3L	3861807	3862626	chr3L-reg4248	131.48	108.726	154.234	1.41856	0.504423	0.0374765	0.3276
chr3L-reg22769	ko	chr3L	21121373	21122444	chr3L-reg22769	269.992	223.268	316.716	1.41855	0.504415	0.166008	0.549288
chr3R-reg22218	atl;Wsck	chr3R	20455588	20456120	chr3R-reg22218	553.192	457.471	648.913	1.41848	0.504345	0.0269316	0.288317
chr3L-reg9388		chr3L	8693641	8694971	chr3L-reg9388	251.255	207.781	294.73	1.41847	0.504331	0.0594971	0.389288
chr2R-reg22389	bs	chr2R	20249640	20251084	chr2R-reg22389	241.179	199.452	282.906	1.41842	0.504282	0.0238666	0.278817	chr2R	20249355	20251917	GMR44B12	chr2R	20249355	20251917	GMR44B12
chr3L-reg23438	CG32447	chr3L	21700593	21702074	chr3L-reg23438	275.297	227.673	322.921	1.41835	0.504219	0.0323688	0.310163	chr3L	21700530	21704227	GMR88C09	chr3L	21700530	21704227	GMR88C09
chr2R-reg2826	CG12828;pk	chr2R	3037142	3038997	chr2R-reg2826	697.282	576.735	817.829	1.41803	0.50389	0.0288012	0.296582
chr3L-reg20980		chr3L	19556773	19558138	chr3L-reg20980	277.79	229.784	325.796	1.41784	0.503693	0.113169	0.484766
chr2L-reg5059	dp	chr2L	4564891	4566448	chr2L-reg5059	237.074	196.108	278.041	1.41779	0.503647	0.0577193	0.387205
chr2R-reg17994	CG11180;CG16742	chr2R	16510923	16511120	chr2R-reg17994	158.734	131.309	186.159	1.41772	0.503575	0.182567	0.566324
chr2L-reg728	ds	chr2L	696754	697822	chr2L-reg728	251.051	207.682	294.42	1.41765	0.503498	0.142089	0.525001	chr2L	696041	699290	GMR18H07
chrX-reg1535	br;Mur2B	chrX	1467616	1468482	chrX-reg1535	405.098	335.155	475.041	1.41738	0.503224	0.0184893	0.256068	chrX	1465028	1468447	GMR69A04	chrX	1467671	1470607	GMR69A05
chr2L-reg23524	Hr39	chr2L	21248704	21249428	chr2L-reg23524	181.883	150.482	213.283	1.41733	0.503174	0.0873625	0.443025	chr2L	21247209	21249897	GMR40B09	chr2L	21248633	21252261	GMR41F02
chr2R-reg12655	Zasp52	chr2R	11702932	11704845	chr2R-reg12655	1147.52	949.454	1345.58	1.41721	0.503058	0.00577001	0.161385
chr2L-reg6017		chr2L	5479355	5480185	chr2L-reg6017	202.924	167.917	237.931	1.41696	0.502798	0.0200619	0.262789	chr2L	5477301	5480906	GMR86G07
chr3R-reg14155		chr3R	13028300	13028884	chr3R-reg14155	275.8	228.227	323.373	1.41689	0.502729	0.0738886	0.414772
chrX-reg19918	CG6847	chrX	17805216	17806026	chrX-reg19918	470.262	389.164	551.36	1.41678	0.502616	0.0297145	0.301008
chr3R-reg20547	unk;VhaAC39-2	chr3R	18983566	18983814	chr3R-reg20547	170.306	140.95	199.662	1.41655	0.502379	0.202278	0.584465
chr3L-reg4702	ImpL2	chr3L	4233319	4234776	chr3L-reg4702	466.866	386.4	547.333	1.41649	0.502325	0.0689799	0.406997
chr2L-reg16188		chr2L	14469378	14469985	chr2L-reg16188	165.057	136.615	193.5	1.4164	0.502224	0.0501378	0.365503	chr2L	14469284	14471194	GMR16C06
chr2L-reg15995	wb	chr2L	14297252	14298655	chr2L-reg15995	367.762	304.407	431.117	1.41625	0.502075	0.0115755	0.215065
chrX-reg7922	CG1677	chrX	7194965	7195710	chrX-reg7922	480.455	397.7	563.209	1.41616	0.501989	0.0314751	0.306842
chr3L-reg6070	Msr-110	chr3L	5564897	5566195	chr3L-reg6070	249.973	206.924	293.022	1.41609	0.501911	0.0704901	0.408951
chr2R-reg14653	CG4853	chr2R	13401656	13402242	chr2R-reg14653	159.563	132.096	187.029	1.41585	0.501671	0.155642	0.539034
chr3R-reg851	snRNA:U1:82Eb	chr3R	772727	774181	chr3R-reg851	206.53	170.983	242.077	1.41579	0.501608	0.0229103	0.274469
chr3R-reg23250	Fur1	chr3R	21271993	21272918	chr3R-reg23250	257.247	212.973	301.521	1.41577	0.501588	0.112189	0.483848	chr3R	21268753	21272635	GMR26H09	chr3R	21272067	21275991	GMR27A05
chrX-reg18796	CG4928	chrX	16806367	16807761	chrX-reg18796	565.126	467.9	662.352	1.41558	0.501397	0.025564	0.285402
chr3R-reg10558		chr3R	9686662	9687731	chr3R-reg10558	203.096	168.165	238.027	1.41544	0.501253	0.0347203	0.318982
chr3L-reg1199	CG9205;trio	chr3L	1034404	1035020	chr3L-reg1199	227.365	188.26	266.469	1.41543	0.501239	0.176945	0.560108
chrX-reg11746	CG32676;ras	chrX	10638182	10639165	chrX-reg11746	481.18	398.429	563.93	1.41538	0.501192	0.102056	0.46736
chrX-reg16586	CG5541;hiw	chrX	14937538	14938500	chrX-reg16586	378.125	313.108	443.142	1.4153	0.501111	0.0341005	0.316676
chr3R-reg18747	lbl	chr3R	17259689	17260579	chr3R-reg18747	644.256	533.498	755.013	1.41521	0.50102	0.0486971	0.362444	chr3R	17260164	17262905	GMR86C03
chr3L-reg11791		chr3L	10969755	10970720	chr3L-reg11791	333.621	276.266	390.975	1.41521	0.501016	0.0594466	0.389288
chr3L-reg11747		chr3L	10921262	10922035	chr3L-reg11747	147.09	121.806	172.373	1.41515	0.500954	0.128389	0.507311
chr2L-reg13522		chr2L	11970981	11971638	chr2L-reg13522	468.214	387.742	548.687	1.41508	0.500888	0.0240692	0.280029
chr2R-reg22395	bs;tRNA:N5:60C	chr2R	20256861	20258098	chr2R-reg22395	684.737	567.123	802.352	1.41477	0.500572	0.0156334	0.241654	chr2R	20255301	20258004	GMR44C12	chr2R	20257357	20261338	GMR46D07	chr2R	20255301	20258004	GMR44C12
chrX-reg261	CG32816	chrX	279441	280821	chrX-reg261	308.425	255.452	361.397	1.41473	0.500531	0.0151849	0.238699	chrX	277456	280802	GMR15A04	chrX	277456	280802	GMR15A04
chr3R-reg13849	Abd-B	chr3R	12759442	12760384	chr3R-reg13849	598.93	496.071	701.789	1.4147	0.500492	0.0225928	0.273902
chr3L-reg6844		chr3L	6271464	6273333	chr3L-reg6844	398.121	329.769	466.473	1.41454	0.500336	0.00962482	0.197099
chr3R-reg17957	CG17838	chr3R	16603535	16606854	chr3R-reg17957	2079.27	1722.32	2436.22	1.4145	0.500294	0.0211703	0.268296
chr3R-reg10697	rdx	chr3R	9834808	9835550	chr3R-reg10697	220.564	182.711	258.418	1.41436	0.500144	0.0582068	0.387205
chr3L-reg965		chr3L	822198	822809	chr3L-reg965	173.651	143.853	203.45	1.41429	0.500079	0.0351473	0.319927
chr3L-reg9397		chr3L	8704083	8705049	chr3L-reg9397	201.735	167.129	236.341	1.41413	0.499911	0.0262639	0.286411
chrX-reg10126	CG17754	chrX	9145062	9145715	chrX-reg10126	283.115	234.565	331.665	1.41396	0.49974	0.052915	0.37396
chr2R-reg15482		chr2R	14143362	14144575	chr2R-reg15482	293.532	243.2	343.865	1.41392	0.4997	0.159733	0.540598
chr3R-reg2884		chr3R	2610460	2611558	chr3R-reg2884	176.207	146.008	206.406	1.41366	0.499435	0.0316439	0.307072	chr3R	2608837	2612328	GMR19A11	chr3R	2610889	2614669	GMR19C06
chr2L-reg5789	Cyp4ac1;tkv	chr2L	5261413	5262003	chr2L-reg5789	296.474	245.672	347.275	1.41357	0.499343	0.0169538	0.24947
chr2L-reg21678	CG10337;TepIV	chr2L	19546811	19547325	chr2L-reg21678	163.694	135.648	191.739	1.4135	0.499276	0.0253432	0.284265
chr2L-reg22130	CG13966	chr2L	19989187	19990184	chr2L-reg22130	346.999	287.567	406.431	1.41334	0.499111	0.0279716	0.293651
chr2R-reg7995		chr2R	7447927	7450272	chr2R-reg7995	836.087	692.893	979.28	1.41332	0.49909	0.0208095	0.266838	chr2R	7445067	7448885	GMR94D02	chr2R	7447824	7451645	GMR94D09	chr2R	7447824	7451645	GMR94D09
chr2R-reg7439	luna	chr2R	6965275	6967094	chr2R-reg7439	228.289	189.201	267.376	1.41318	0.498948	0.0684887	0.405998
chr3L-reg870		chr3L	734080	735055	chr3L-reg870	161.971	134.251	189.691	1.41295	0.498714	0.123867	0.501085
chr2R-reg22990	CG9083;NaCP60E	chr2R	20783644	20785250	chr2R-reg22990	180.453	149.571	211.336	1.41295	0.49871	0.0976148	0.459703
chr2R-reg11956	chn	chr2R	11015725	11017874	chr2R-reg11956	1325.72	1098.95	1552.49	1.41271	0.498461	0.018604	0.256442	chr2R	11016617	11020273	GMR26F08
chr3L-reg18242		chr3L	17002736	17003792	chr3L-reg18242	712.743	590.826	834.661	1.4127	0.498458	0.0219108	0.270306
chr2R-reg15494		chr2R	14158732	14161021	chr2R-reg15494	316.077	262.012	370.141	1.41269	0.498442	0.0343331	0.317722
chr2R-reg15536	CG14505;sbb	chr2R	14192177	14192978	chr2R-reg15536	613.593	508.665	718.52	1.41256	0.498311	0.0218448	0.270238
chrX-reg10392	Megalin	chrX	9377724	9378472	chrX-reg10392	179.788	149.045	210.53	1.41252	0.498274	0.113917	0.486178
chrX-reg10722	CG1354	chrX	9667840	9668963	chrX-reg10722	207.481	172.004	242.957	1.4125	0.498254	0.0417658	0.341762
chr3R-reg22911	CG34110;dan	chr3R	21009941	21010982	chr3R-reg22911	942.548	781.394	1103.7	1.41248	0.498228	0.0241335	0.280216	chr3R	21007017	21010422	GMR77H06
chr2R-reg5478	Myd88	chr2R	5195299	5196365	chr2R-reg5478	601.707	498.871	704.543	1.41228	0.498022	0.0225699	0.273804
chr3L-reg22281		chr3L	20649597	20650472	chr3L-reg22281	392.463	325.39	459.537	1.41227	0.498013	0.0144515	0.233003
chr2R-reg8036	tou	chr2R	7484934	7485922	chr2R-reg8036	431.823	358.03	505.617	1.41222	0.497965	0.0232469	0.275845
chr3L-reg16255		chr3L	15213671	15215153	chr3L-reg16255	568.217	471.135	665.298	1.41212	0.49786	0.013375	0.225245
chr3R-reg16308	CG5217	chr3R	15074819	15076208	chr3R-reg16308	278.775	231.195	326.356	1.4116	0.497333	0.0219944	0.270523
chr3R-reg15875	CG7720	chr3R	14621315	14622201	chr3R-reg15875	484.996	402.238	567.755	1.41149	0.49722	0.0589431	0.38836	chr3R	14621458	14624610	GMR73F04
chrX-reg19734		chrX	17654794	17655569	chrX-reg19734	225.08	186.674	263.486	1.41148	0.497204	0.0316085	0.307072	chrX	17653829	17657535	GMR86B02
chrX-reg5382	ovo	chrX	4937894	4938661	chrX-reg5382	544.141	451.298	636.983	1.41145	0.497177	0.018695	0.256691
chr3R-reg10994	CG12207	chr3R	10118126	10119206	chr3R-reg10994	214.833	178.178	251.488	1.41145	0.497174	0.149238	0.532328
chr2R-reg10292	CG6145	chr2R	9432329	9433269	chr2R-reg10292	300.379	249.14	351.617	1.41132	0.497049	0.0230128	0.274887
chr2R-reg10940	Sox15	chr2R	10099458	10100881	chr2R-reg10940	891.981	739.846	1044.12	1.41126	0.496986	0.110767	0.481432
chr2R-reg16249	sano	chr2R	14830538	14831609	chr2R-reg16249	243.378	201.87	284.886	1.41124	0.496961	0.0266622	0.288227
chr3L-reg11591		chr3L	10768828	10769666	chr3L-reg11591	940.985	780.531	1101.44	1.41114	0.496861	0.0365524	0.324179
chr3L-reg11605		chr3L	10782242	10783430	chr3L-reg11605	315.491	261.695	369.287	1.41114	0.496858	0.0256296	0.285472
chr2R-reg17323		chr2R	15827368	15829283	chr2R-reg17323	324.076	268.835	379.318	1.41097	0.496688	0.0704561	0.408951
chr2R-reg20587	nahoda	chr2R	18783443	18784559	chr2R-reg20587	386.777	320.857	452.698	1.4109	0.49662	0.048932	0.362457
chr3L-reg16289		chr3L	15257586	15258701	chr3L-reg16289	453.28	376.029	530.531	1.41088	0.496593	0.0146271	0.234666
chr3R-reg944		chr3R	868361	870234	chr3R-reg944	887.339	736.155	1038.52	1.41074	0.49645	0.0261422	0.286411
chr3R-reg13119	mtSSB	chr3R	12033643	12034855	chr3R-reg13119	1606.53	1332.93	1880.13	1.41052	0.496229	0.0928721	0.4528
chr2R-reg21192	CG9815	chr2R	19313420	19313925	chr2R-reg21192	279.322	231.76	326.884	1.41044	0.496146	0.0588904	0.388332
chr3R-reg13310	ss	chr3R	12219791	12221373	chr3R-reg13310	235.883	195.736	276.03	1.41021	0.495915	0.0621899	0.394541	chr3R	12218399	12221991	GMR15C02	chr3R	12218399	12221991	GMR15C02
chr2R-reg11210	CG17386	chr2R	10304554	10306455	chr2R-reg11210	337.576	280.121	395.03	1.41021	0.495914	0.0555223	0.380558
chr2L-reg16297		chr2L	14577181	14578735	chr2L-reg16297	445.761	369.896	521.627	1.4102	0.495899	0.0696713	0.408112
chrX-reg17093	CG6324;CG9203	chrX	15369760	15370324	chrX-reg17093	126.737	105.174	148.301	1.41006	0.495754	0.246107	0.62138
chr3R-reg23913	gro	chr3R	21869331	21870031	chr3R-reg23913	400.141	332.103	468.179	1.40974	0.495431	0.0342764	0.317605
chr3L-reg13631	ara	chr3L	12572551	12574202	chr3L-reg13631	746.332	619.557	873.107	1.40924	0.494922	0.0309857	0.304033
chrX-reg3659	CG12206;CG16781	chrX	3358917	3360066	chrX-reg3659	196.986	163.537	230.436	1.40907	0.494746	0.0433507	0.344737
chr2R-reg2780	CG12835;esn	chr2R	2993450	2994446	chr2R-reg2780	453.861	376.817	530.905	1.40892	0.49459	0.0128034	0.221954	chr2R	2992950	2996928	GMR79B04
chr3L-reg3989	CG10359	chr3L	3612492	3613074	chr3L-reg3989	262.792	218.185	307.4	1.4089	0.494567	0.0627351	0.395966
chr3L-reg9582	dally	chr3L	8875099	8876337	chr3L-reg9582	452.669	375.836	529.501	1.40886	0.494531	0.0298147	0.301062	chr3L	8873740	8876437	GMR71C10	chr3L	8875659	8879407	GMR71F06	chr3L	8873740	8876437	GMR71C10
chr2R-reg11962	chn	chr2R	11023520	11024492	chr2R-reg11962	384.907	319.588	450.226	1.40877	0.494438	0.0993339	0.461984
chrX-reg8957	CG1632	chrX	8146839	8147456	chrX-reg8957	130.478	108.339	152.617	1.4087	0.494361	0.032453	0.310226
chr3L-reg9773		chr3L	9027578	9028871	chr3L-reg9773	298.972	248.268	349.675	1.40845	0.494113	0.205979	0.587396	chr3L	9026063	9028354	GMR43H05	chr3L	9026926	9029637	GMR44D03	chr3L	9026926	9029637	GMR44D03
chr3L-reg4728	ago	chr3L	4251801	4252593	chr3L-reg4728	770.114	639.533	900.694	1.40836	0.494019	0.0172796	0.251495
chrX-reg19807	CG6398;Socs16D	chrX	17723961	17725353	chrX-reg19807	1115.78	926.619	1304.95	1.40829	0.493943	0.0081392	0.183034
chr2R-reg22662	pio	chr2R	20481013	20482727	chr2R-reg22662	242.187	201.137	283.237	1.40818	0.493835	0.0475008	0.357729
chrX-reg22525	obst-A	chrX	20111100	20112135	chrX-reg22525	212.36	176.369	248.351	1.40813	0.493779	0.046569	0.3566
chr2L-reg536		chr2L	501413	502333	chr2L-reg536	135.492	112.536	158.448	1.40798	0.493625	0.258531	0.631248
chr3L-reg860		chr3L	724745	726022	chr3L-reg860	454.551	377.546	531.557	1.40793	0.493573	0.0640453	0.396967
chr3R-reg5638	Fps85D	chr3R	5202082	5203902	chr3R-reg5638	626.329	520.229	732.429	1.4079	0.493543	0.00848276	0.185705
chrX-reg2359	CG34052	chrX	2215365	2216077	chrX-reg2359	179.105	148.768	209.442	1.40784	0.493481	0.217908	0.59801
chr2L-reg22023	CG10481;sick	chr2L	19895019	19895746	chr2L-reg22023	177.942	147.802	208.081	1.40784	0.493481	0.149049	0.532145
chr3L-reg787		chr3L	659520	660520	chr3L-reg787	142.102	118.035	166.169	1.40779	0.493429	0.0835694	0.435992
chr3R-reg12497		chr3R	11476219	11477217	chr3R-reg12497	219.302	182.171	256.434	1.40765	0.493292	0.0493149	0.363693
chrX-reg3603	CG12535	chrX	3306569	3307657	chrX-reg3603	449.062	373.061	525.063	1.40744	0.493078	0.0278569	0.293052
chr2L-reg9248	Btk29A	chr2L	8279854	8281178	chr2L-reg9248	724.833	602.211	847.455	1.40724	0.492869	0.0117099	0.215165	chr2L	8277656	8281321	GMR26F10	chr2L	8280158	8283452	GMR26D03
chr3L-reg11973	fd68A;mRpL2	chr3L	11113852	11114040	chr3L-reg11973	178.273	148.134	208.412	1.40692	0.492536	0.107497	0.476972
chr2R-reg13866		chr2R	12722324	12723367	chr2R-reg13866	377.619	313.856	441.382	1.40632	0.491928	0.0171126	0.250585
chr2R-reg20281	ppa	chr2R	18576226	18576815	chr2R-reg20281	440.43	366.066	514.793	1.40628	0.491888	0.0688463	0.406972
chr2R-reg5059	CG8172	chr2R	4899228	4900523	chr2R-reg5059	481.957	400.593	563.321	1.40622	0.49182	0.0826602	0.434427
chrX-reg6117	CG4096	chrX	5591726	5592318	chrX-reg6117	301.393	250.533	352.252	1.40601	0.49161	0.0466214	0.3566
chr3R-reg12312	CG14869	chr3R	11276842	11278126	chr3R-reg12312	268.154	222.921	313.386	1.40582	0.491409	0.0273297	0.291013
chr2R-reg19856	Gp150	chr2R	18204888	18205954	chr2R-reg19856	980.227	814.881	1145.57	1.40581	0.491406	0.0127413	0.22187
chr3R-reg20873	CG34289	chr3R	19336399	19338258	chr3R-reg20873	726.267	603.761	848.772	1.40581	0.491401	0.033207	0.312961
chrX-reg279	CG32816;l(1)sc	chrX	299406	300538	chrX-reg279	232.158	193.001	271.314	1.40576	0.491352	0.0610591	0.390886	chrX	297331	300499	GMR12H02	chrX	299747	303236	GMR13B12
chr2R-reg14643	CG43164	chr2R	13392016	13393140	chr2R-reg14643	330.645	274.914	386.377	1.40545	0.491029	0.0464049	0.355905
chr3L-reg19375	CG13698;mRpS26	chr3L	18099129	18099761	chr3L-reg19375	470.041	390.819	549.263	1.40542	0.490998	0.086053	0.440472
chr3R-reg28014	CG31031;sima	chr3R	25886324	25887011	chr3R-reg28014	225.953	187.874	264.031	1.40537	0.490945	0.358918	0.704793
chr3L-reg13657	caup	chr3L	12601984	12603142	chr3L-reg13657	672.675	559.345	786.005	1.40522	0.4908	0.0256954	0.285631
chr3R-reg15318	Dlc90F;l(3)05822	chr3R	14124885	14125143	chr3R-reg15318	166.998	138.864	195.133	1.4052	0.490781	0.206361	0.587576
chr3R-reg12323	CG14869	chr3R	11288842	11293302	chr3R-reg12323	1190.54	990.066	1391.01	1.40497	0.490536	0.00690395	0.170941
chr2L-reg14816		chr2L	13150484	13151951	chr2L-reg14816	267.326	222.312	312.341	1.40497	0.490535	0.0655932	0.400109
chr3R-reg21207	Nup98	chr3R	19606886	19607291	chr3R-reg21207	170.451	141.752	199.15	1.40492	0.490484	0.0954527	0.456969
chr3R-reg1167	CG1113;CG12163	chr3R	1077253	1077623	chr3R-reg1167	329.784	274.279	385.288	1.40473	0.49029	0.0222254	0.271651
chr2R-reg15473		chr2R	14129653	14131581	chr2R-reg15473	490.462	407.936	572.988	1.4046	0.490161	0.029689	0.301008
chr2R-reg22999	NaCP60E;RpL41	chr2R	20791415	20791622	chr2R-reg22999	186.152	154.832	217.471	1.40456	0.490116	0.184623	0.56833
chrX-reg16273	NetB	chrX	14637288	14638485	chrX-reg16273	198.534	165.138	231.929	1.40446	0.490017	0.145091	0.528705	chrX	14636327	14640635	GMR30G01
chr3L-reg13671	CG32111	chr3L	12617903	12619435	chr3L-reg13671	169.087	140.662	197.512	1.40416	0.489706	0.0364664	0.324179	chr3L	12615094	12618601	GMR80B07
chrX-reg17317	CG12708	chrX	15569351	15570439	chrX-reg17317	498.512	414.719	582.304	1.40409	0.489639	0.0328546	0.311801
chrX-reg21956	Cdc42;CG14229	chrX	19590176	19591212	chrX-reg21956	205.928	171.326	240.529	1.40393	0.489471	0.139252	0.521794
chrX-reg19651	CG32556	chrX	17574012	17574696	chrX-reg19651	296.674	246.832	346.517	1.40386	0.489399	0.0289331	0.297129
chr3L-reg23417	Sfp78E	chr3L	21678161	21679293	chr3L-reg23417	192.149	159.876	224.423	1.40373	0.489266	0.0656646	0.400109	chr3L	21676417	21679487	GMR88G05
chr2R-reg15534	CG14505;sbb	chr2R	14190419	14191097	chr2R-reg15534	210.243	174.947	245.539	1.4035	0.489033	0.0299141	0.301101
chr3R-reg16380	CR43258	chr3R	15153971	15154485	chr3R-reg16380	156.988	130.634	183.342	1.40347	0.489003	0.0550854	0.378914	chr3R	15153286	15157055	GMR24H10
chr2R-reg20359	jbug	chr2R	18615472	18617319	chr2R-reg20359	821.119	683.306	958.933	1.40337	0.488899	0.0282966	0.294973
chr3R-reg16365	Dl	chr3R	15138666	15140202	chr3R-reg16365	709.411	590.414	828.408	1.4031	0.488615	0.0110545	0.210772	chr3R	15137756	15141752	GMR37A05
chr2L-reg13513		chr2L	11958799	11960512	chr2L-reg13513	409.008	340.461	477.554	1.40267	0.488176	0.0114914	0.215065
chr2L-reg8358	Rapgap1	chr2L	7575213	7577214	chr2L-reg8358	921.349	766.947	1075.75	1.40264	0.488146	0.0218178	0.270195
chr2R-reg15469	fj	chr2R	14123366	14125453	chr2R-reg15469	764.648	636.525	892.771	1.40257	0.488073	0.0157226	0.241655
chr3R-reg27744	CG31038	chr3R	25702357	25703012	chr3R-reg27744	646.585	538.253	754.917	1.40253	0.488033	0.0184123	0.255633
chrX-reg5387	ovo	chrX	4941716	4942554	chrX-reg5387	556.186	463.01	649.361	1.40248	0.487977	0.0320004	0.308471
chr3L-reg14283	tRNA:CR32127	chr3L	13205594	13206232	chr3L-reg14283	232.85	193.844	271.857	1.40246	0.487955	0.0312953	0.305538
chr3R-reg10539	CG31495	chr3R	9668369	9669549	chr3R-reg10539	168.068	139.914	196.221	1.40244	0.487936	0.170926	0.554613
chr2L-reg1210	Pino	chr2L	1128345	1128881	chr2L-reg1210	250.557	208.593	292.521	1.40235	0.487846	0.245886	0.62138
chr3L-reg13041	rols	chr3L	12048531	12049974	chr3L-reg13041	943.583	785.556	1101.61	1.40233	0.487829	0.0131106	0.224164
chr3R-reg24698	His2Av	chr3R	22693208	22693390	chr3R-reg24698	147.579	122.881	172.277	1.40198	0.487464	0.623397	0.856959
chrX-reg687	fz3;RpL22	chrX	660966	661569	chrX-reg687	165.73	137.997	193.463	1.40194	0.48742	0.0545671	0.378043
chr2R-reg21696	bgcn;wibg	chr2R	19744405	19744614	chr2R-reg21696	136.877	113.988	159.766	1.40161	0.487085	0.117866	0.491071
chr2L-reg24238		chr2L	21954275	21955511	chr2L-reg24238	212.812	177.226	248.399	1.40159	0.487065	0.0340054	0.316659
chrX-reg22064	vfl	chrX	19677185	19678267	chrX-reg22064	639.486	532.576	746.396	1.40148	0.486955	0.017762	0.253256
chr2L-reg11151	CG4747	chr2L	10004571	10005423	chr2L-reg11151	317.921	264.772	371.07	1.40147	0.486939	0.135258	0.516444
chrX-reg21924	CG14216;Zw	chrX	19560545	19561634	chrX-reg21924	344.591	286.988	402.195	1.40144	0.486907	0.0253366	0.284265
chr2R-reg2212	Adf1	chr2R	2550262	2550953	chr2R-reg2212	676.786	563.706	789.867	1.4012	0.486668	0.0776026	0.424117	chr2R	2550237	2551568	GMR25E10	chr2R	2550237	2551568	GMR25E10
chrX-reg12829	bif	chrX	11579006	11580107	chrX-reg12829	635.138	529.038	741.237	1.4011	0.486563	0.0259103	0.286374	chrX	11578261	11581519	GMR22D10
chr3L-reg2777	CG1146;CG33232	chr3L	2489811	2491122	chr3L-reg2777	704.062	586.475	821.648	1.40099	0.486451	0.0191529	0.257915
chr2L-reg1783		chr2L	1643411	1644264	chr2L-reg1783	249.418	207.766	291.07	1.40095	0.486405	0.107024	0.476096	chr2L	1641461	1644528	GMR40F08
chr3L-reg9464	Fhos	chr3L	8759217	8760679	chr3L-reg9464	655.592	546.166	765.017	1.4007	0.486152	0.0404338	0.338306
chr3R-reg2901		chr3R	2628222	2629374	chr3R-reg2901	230.748	192.243	269.253	1.40059	0.486034	0.0880865	0.444576
chr2L-reg23518	Hr39	chr2L	21244322	21244948	chr2L-reg23518	200.025	166.658	233.391	1.40042	0.485856	0.0592756	0.389129	chr2L	21242266	21245864	GMR41E08	chr2L	21244638	21248491	GMR42C01
chr3R-reg28152	CG9747	chr3R	26017708	26019201	chr3R-reg28152	371.889	309.867	433.912	1.40032	0.485754	0.124003	0.501198
chr3L-reg19201	CG43174	chr3L	17930977	17932294	chr3L-reg19201	226.62	188.83	264.41	1.40026	0.485694	0.258261	0.631103
chr3L-reg13464	toe	chr3L	12422353	12423361	chr3L-reg13464	162.276	135.218	189.334	1.40022	0.485649	0.266919	0.637921	chr3L	12420887	12425201	GMR34E05
chr2L-reg2692	dpp	chr2L	2450550	2451577	chr2L-reg2692	617.945	514.938	720.953	1.40008	0.485508	0.0116051	0.215065	chr2L	2450278	2451074	GMR17G08	chr2L	2450278	2451074	GMR17G08
chr2L-reg22988	CG9328	chr2L	20802379	20803307	chr2L-reg22988	291.433	242.923	339.944	1.39939	0.484802	0.0316198	0.307072
chr3R-reg6982	hth	chr3R	6423460	6426627	chr3R-reg6982	901.762	751.712	1051.81	1.39922	0.484627	0.018822	0.257526	chr3R	6423395	6427290	GMR46B05	chr3R	6422594	6424238	GMR43E05	chr3R	6423395	6427290	GMR46B05
chr2R-reg2045	jing	chr2R	2393792	2394536	chr2R-reg2045	201.603	168.081	235.125	1.39888	0.484276	0.0993345	0.461984
chr2L-reg471	ex	chr2L	438727	439511	chr2L-reg471	1084.97	904.576	1265.37	1.39885	0.48424	0.0643611	0.397347
chr2L-reg16128	elB	chr2L	14405530	14406909	chr2L-reg16128	308.258	257.013	359.503	1.39877	0.484162	0.0194665	0.259369
chr3L-reg15332	fz	chr3L	14314699	14315623	chr3L-reg15332	372.181	310.333	434.03	1.39859	0.483977	0.0162665	0.245688
chr2L-reg12762	ab	chr2L	11221001	11222297	chr2L-reg12762	691.489	576.582	806.396	1.39858	0.483964	0.0546647	0.378043	chr2L	11219699	11223184	GMR75D08
chrX-reg2722	sgg	chrX	2540484	2541090	chrX-reg2722	253.217	211.15	295.284	1.39846	0.483834	0.0989269	0.461181
chr3R-reg19525	SKIP	chr3R	18019495	18020615	chr3R-reg19525	912.039	760.526	1063.55	1.39844	0.483823	0.075228	0.418973
chr2L-reg2344	aop	chr2L	2163693	2164400	chr2L-reg2344	445.743	371.704	519.781	1.39837	0.483748	0.029857	0.301062
chr2R-reg17016	sm	chr2R	15506966	15508112	chr2R-reg17016	711.039	592.96	829.118	1.39827	0.483643	0.0541425	0.37709
chrX-reg3157	kirre	chrX	2912901	2913823	chrX-reg3157	174.895	145.855	203.936	1.39821	0.483585	0.130583	0.509911	chrX	2911117	2914906	GMR38F04
chr2L-reg20914	tup	chr2L	18870950	18871952	chr2L-reg20914	237.516	198.085	276.947	1.39812	0.483492	0.0420202	0.342	chr2L	18870308	18874245	GMR76B02
chr2R-reg2058	jing	chr2R	2406955	2408115	chr2R-reg2058	229.281	191.218	267.344	1.39811	0.48348	0.0885385	0.445195
chr3R-reg11442	kibra	chr3R	10549295	10550031	chr3R-reg11442	504.818	421.031	588.605	1.39801	0.483373	0.0438746	0.347262
chr2L-reg9485	d	chr2L	8475314	8476290	chr2L-reg9485	209.512	174.739	244.285	1.398	0.483364	0.056574	0.384637
chr2L-reg15914	smi35A	chr2L	14207428	14208344	chr2L-reg15914	640.036	533.874	746.198	1.39771	0.48306	0.0652054	0.39959
chr3R-reg6271		chr3R	5724660	5726214	chr3R-reg6271	374.392	312.295	436.489	1.39768	0.483036	0.0160582	0.244809
chr2R-reg4596	CG8735;rgr	chr2R	4487649	4488086	chr2R-reg4596	214.761	179.144	250.378	1.39764	0.482989	0.159624	0.540598	chr2R	4487435	4488021	GMR61G02	chr2R	4487435	4488021	GMR61G02
chr3L-reg9759	Doc2	chr3L	9011991	9013124	chr3L-reg9759	522.473	435.855	609.091	1.39747	0.482812	0.021089	0.268296
chr2R-reg13360	CG33960	chr2R	12273500	12275214	chr2R-reg13360	1429.56	1192.57	1666.55	1.39744	0.482788	0.00804778	0.182666
chr2L-reg1558	snRNA:U3:22A	chr2L	1426950	1427984	chr2L-reg1558	364.498	304.115	424.88	1.3971	0.482437	0.0424637	0.342381
chr3L-reg22562		chr3L	20915304	20916535	chr3L-reg22562	250.247	208.801	291.693	1.39699	0.482321	0.116935	0.490049
chr2L-reg4676		chr2L	4179504	4180162	chr2L-reg4676	144.736	120.77	168.702	1.39689	0.482216	0.0869696	0.442449
chr3L-reg16600	CrebA	chr3L	15539004	15540250	chr3L-reg16600	465.143	388.128	542.157	1.39685	0.482177	0.0344352	0.317722	chr3L	15537618	15540145	GMR64A03	chr3L	15538917	15541003	GMR66C03	chr3L	15537618	15540145	GMR64A03	chr3L	15538917	15541003	GMR66C03
chr3L-reg73	Lsp1gamma	chr3L	61820	62711	chr3L-reg73	405.218	338.127	472.309	1.39684	0.482165	0.045392	0.351967
chr3R-reg7968	CG14709;CG6783;sea	chr3R	7393476	7394569	chr3R-reg7968	172.806	144.195	201.417	1.39684	0.482162	0.581084	0.834672
chr2R-reg18567	CG9406;Magi	chr2R	17027618	17028167	chr2R-reg18567	483.704	403.66	563.748	1.39659	0.481911	0.0607435	0.390554
chr2R-reg17439		chr2R	15959227	15962707	chr2R-reg17439	422.863	352.888	492.839	1.39659	0.481908	0.106198	0.475051
chr2L-reg21549	CG10026;Top2	chr2L	19453472	19454595	chr2L-reg21549	711.522	593.783	829.261	1.39657	0.48189	0.0176647	0.252854
chrX-reg18982	CG8949	chrX	16970998	16971856	chrX-reg18982	469.455	391.785	547.124	1.39649	0.481805	0.11371	0.485836
chrX-reg1533	br;Mur2B	chrX	1465373	1466580	chrX-reg1533	294.173	245.504	342.842	1.39648	0.481798	0.153927	0.537975	chrX	1465028	1468447	GMR69A04
chr2L-reg1263	CG31922;Plap	chr2L	1169785	1170107	chr2L-reg1263	152.025	126.874	177.175	1.39646	0.481773	0.250464	0.624388
chr3R-reg23880	HLHmbeta;malpha	chr3R	21831615	21833572	chr3R-reg23880	1776.4	1482.54	2070.26	1.39643	0.481741	0.0333811	0.313764
chr3R-reg2772	lab	chr3R	2498146	2499433	chr3R-reg2772	180.006	150.234	209.777	1.39633	0.481644	0.0605175	0.390554	chr3R	2497307	2501287	GMR27B01
chr2R-reg1647	EcR	chr2R	1997200	1998356	chr2R-reg1647	459.29	383.337	535.242	1.39627	0.481578	0.0356566	0.321935	chr2R	1995817	1999716	GMR46B07
chr3R-reg11103	cv-c	chr3R	10221748	10223022	chr3R-reg11103	214.571	179.104	250.037	1.39604	0.481344	0.0777457	0.42435
chr3L-reg3169	CG9973	chr3L	2868447	2869448	chr3L-reg3169	626.546	522.989	730.102	1.39602	0.481318	0.0582092	0.387205
chr3L-reg7664	melt	chr3L	7127220	7128580	chr3L-reg7664	849.698	709.306	990.09	1.39586	0.481151	0.0116883	0.215165
chr3L-reg6991	CG42747	chr3L	6436379	6437217	chr3L-reg6991	224.779	187.655	261.902	1.39565	0.480941	0.0356876	0.321935
chr3R-reg21741	CG17786;twin	chr3R	20044181	20045321	chr3R-reg21741	588.013	490.914	685.111	1.39558	0.480869	0.0258741	0.286374
chrX-reg22123	CG11943;pico	chrX	19746051	19746380	chrX-reg22123	256.937	214.519	299.355	1.39547	0.480749	0.182537	0.566324
chr2L-reg8069		chr2L	7320689	7321291	chr2L-reg8069	195.085	162.888	227.282	1.39533	0.480605	0.0377602	0.328183	chr2L	7318194	7322249	GMR25C06
chrX-reg7111	CG34417	chrX	6442981	6443921	chrX-reg7111	364.323	304.199	424.447	1.39529	0.480569	0.0194219	0.259177
chrX-reg19654	CG32556	chrX	17577262	17578147	chrX-reg19654	426.34	355.984	496.696	1.39528	0.480553	0.0499098	0.365014
chr2R-reg13602	CG5065	chr2R	12503481	12504803	chr2R-reg13602	470.423	392.8	548.046	1.39523	0.480501	0.203464	0.585616
chr2R-reg4047	CG18316;Cul-4	chr2R	3993807	3993960	chr2R-reg4047	205.84	171.88	239.799	1.39515	0.480419	0.0433006	0.344596
chr3R-reg6995	hth	chr3R	6442045	6442714	chr3R-reg6995	395.353	330.166	460.539	1.39487	0.480132	0.0564983	0.384562	chr3R	6439939	6443406	GMR45B07
chrX-reg2142	ph-d	chrX	2015757	2018185	chrX-reg2142	1773.16	1480.95	2065.37	1.39462	0.479875	0.045045	0.350562
chr3R-reg5370	pum	chr3R	4973332	4974724	chr3R-reg5370	314.787	262.939	366.636	1.39438	0.479623	0.0278271	0.29303
chr2L-reg665		chr2L	618402	619547	chr2L-reg665	150.583	125.784	175.382	1.39431	0.479551	0.114792	0.486846
chr3L-reg9404		chr3L	8709919	8710822	chr3L-reg9404	287.884	240.48	335.288	1.39425	0.479485	0.0983467	0.461181
chr3R-reg22611	Nmnat;ssh	chr3R	20770196	20770841	chr3R-reg22611	255.71	213.607	297.813	1.39421	0.479445	0.206109	0.587396
chr3R-reg18751	lbl	chr3R	17263848	17265188	chr3R-reg18751	386.913	323.22	450.606	1.39412	0.479351	0.0308533	0.303882	chr3R	17261546	17265369	GMR86C05	chr3R	17264519	17267296	GMR86C04
chrX-reg2031	Actn	chrX	1924892	1926406	chrX-reg2031	213.389	178.262	248.516	1.39411	0.479342	0.0533192	0.375421
chr3R-reg13323		chr3R	12234562	12235963	chr3R-reg13323	366.353	306.092	426.614	1.39374	0.478966	0.0215272	0.269664	chr3R	12231878	12235845	GMR15F02	chr3R	12235089	12239018	GMR15E08
chrX-reg4088	ec	chrX	3740317	3741279	chrX-reg4088	183.669	153.48	213.859	1.3934	0.478613	0.112285	0.484051
chr2R-reg17239	Toll-7	chr2R	15713958	15714409	chr2R-reg17239	282.944	236.442	329.445	1.39334	0.47855	0.0968073	0.458447
chr2L-reg16142	pburs	chr2L	14418490	14419435	chr2L-reg16142	401.123	335.21	467.037	1.39327	0.478474	0.215194	0.595971
chrX-reg10395	Megalin	chrX	9380160	9380981	chrX-reg10395	300.898	251.459	350.337	1.39322	0.478419	0.0326081	0.310445
chrX-reg20327	CG15059	chrX	18156342	18157388	chrX-reg20327	144.2	120.508	167.892	1.3932	0.478405	0.105174	0.472537
chr2R-reg20560	CG3499	chr2R	18773465	18773845	chr2R-reg20560	208.778	174.477	243.08	1.39319	0.478395	0.0651035	0.399433
chr3L-reg13455	Gap69C	chr3L	12413772	12414713	chr3L-reg13455	264.626	221.153	308.099	1.39315	0.478351	0.0368846	0.325239
chr3R-reg867	CG1124;CG2016	chr3R	786682	787347	chr3R-reg867	201.858	168.704	235.012	1.39304	0.47824	0.132001	0.512113	chr3R	786649	787060	GMR46F12	chr3R	786649	787060	GMR46F12
chr2L-reg17129	CG15258	chr2L	15365936	15367230	chr2L-reg17129	344.109	287.597	400.622	1.393	0.478194	0.0716103	0.410909
chr3R-reg21808	jar	chr3R	20092978	20094630	chr3R-reg21808	478.983	400.326	557.64	1.39296	0.478158	0.0296891	0.301008	chr3R	20091819	20094300	GMR44B06	chr3R	20092956	20096647	GMR45F03	chr3R	20091819	20094300	GMR44B06	chr3R	20092956	20096647	GMR45F03
chr2L-reg2445	l(2)s5379	chr2L	2227281	2227872	chr2L-reg2445	192.226	160.664	223.788	1.3929	0.47809	0.0665367	0.401404
chr3R-reg19237	CG6678	chr3R	17719863	17721639	chr3R-reg19237	267.219	223.362	311.076	1.3927	0.477882	0.0534851	0.375421
chr2R-reg20283	ppa	chr2R	18577824	18578943	chr2R-reg20283	910.11	760.748	1059.47	1.39267	0.477854	0.0308941	0.303882
chr2R-reg12734	sli	chr2R	11773820	11774705	chr2R-reg12734	812.387	679.153	945.62	1.39235	0.477524	0.0582373	0.387205	chr2R	11773792	11777819	GMR32F01
chr3R-reg21343	sba	chr3R	19739641	19740794	chr3R-reg21343	705.146	589.513	820.779	1.3923	0.477471	0.0340201	0.316659	chr3R	19739608	19743073	GMR82H03
chr3R-reg29772	ttk	chr3R	27551138	27552397	chr3R-reg29772	696.058	581.928	810.189	1.39225	0.477419	0.0526492	0.373079
chrX-reg19808	CG6398	chrX	17725479	17726085	chrX-reg19808	163.254	136.491	190.016	1.39216	0.477322	0.042087	0.342065
chr3L-reg4765	CG1273;CG33764	chr3L	4271492	4272110	chr3L-reg4765	187.024	156.368	217.679	1.3921	0.477258	0.0481046	0.360061
chr3L-reg2069	CG42676;GV1	chr3L	1806639	1807943	chr3L-reg2069	204.846	171.286	238.406	1.39186	0.477014	0.0593135	0.389136
chr3L-reg20978		chr3L	19553945	19555024	chr3L-reg20978	757.168	633.126	881.209	1.39184	0.476992	0.0304933	0.302675
chr3L-reg6857		chr3L	6289853	6291022	chr3L-reg6857	271.907	227.37	316.443	1.39175	0.476902	0.0250196	0.282752
chr3L-reg7620	form3	chr3L	7087635	7088928	chr3L-reg7620	447.791	374.494	521.089	1.39145	0.476588	0.0543788	0.377491
chr3L-reg2152	Tmhs	chr3L	1886688	1887723	chr3L-reg2152	373.988	312.805	435.171	1.39119	0.476318	0.0200144	0.262661
chrX-reg319	CG32816	chrX	339366	340220	chrX-reg319	299.156	250.216	348.096	1.39118	0.476314	0.0386741	0.331581	chrX	336372	340205	GMR19D04	chrX	339336	341372	GMR18C05	chrX	339336	341372	GMR18C05
chr2L-reg4237	bowl	chr2L	3772414	3773392	chr2L-reg4237	807.474	675.452	939.496	1.39091	0.476034	0.026898	0.288317	chr2L	3772664	3776121	GMR41C03
chr2R-reg5453	Pkn	chr2R	5169602	5170442	chr2R-reg5453	362.94	303.605	422.276	1.39087	0.475991	0.0259696	0.286374
chr2L-reg23238	CG42238	chr2L	21008802	21009532	chr2L-reg23238	757.675	633.884	881.466	1.39058	0.475684	0.0140615	0.231073
chr3R-reg11361	l(3)L1231	chr3R	10478636	10479653	chr3R-reg11361	513.826	429.929	597.722	1.39028	0.475377	0.020682	0.266497
chr3L-reg18779	CycT	chr3L	17550172	17550712	chr3L-reg18779	264.184	221.054	307.315	1.39023	0.475319	0.123177	0.499845
chr2R-reg12736	sli	chr2R	11775699	11777042	chr2R-reg12736	241.75	202.311	281.188	1.38988	0.474964	0.0495309	0.364416	chr2R	11773792	11777819	GMR32F01
chrX-reg278	CG32816;l(1)sc	chrX	298141	299405	chrX-reg278	191.04	159.876	222.204	1.38985	0.474933	0.342495	0.695368	chrX	297331	300499	GMR12H02
chr3L-reg7665	melt	chr3L	7128581	7129348	chr3L-reg7665	300.738	251.682	349.793	1.38982	0.474902	0.0162131	0.245688
chr3R-reg198	CG14645;CG9776	chr3R	159634	159863	chr3R-reg198	169.805	142.124	197.486	1.38953	0.474596	0.23057	0.609344
chr2R-reg8044	tou	chr2R	7491573	7493299	chr2R-reg8044	1336.23	1118.41	1554.05	1.38951	0.474577	0.0300287	0.301101
chrX-reg19064	CG5010;RpS5a	chrX	17041761	17042434	chrX-reg19064	273.889	229.244	318.535	1.3895	0.474568	0.221089	0.602128
chr3R-reg21635	kal-1;Npc2f	chr3R	19966617	19968052	chr3R-reg21635	439.198	367.642	510.754	1.38927	0.474328	0.0578239	0.387205
chr2L-reg24151		chr2L	21863339	21864212	chr2L-reg24151	302.033	252.827	351.239	1.38925	0.474304	0.0374836	0.3276
chr3R-reg6876		chr3R	6280860	6282878	chr3R-reg6876	283.866	237.631	330.101	1.38913	0.474183	0.0557307	0.381615
chr3L-reg2151	Aprt;Tmhs	chr3L	1885224	1886687	chr3L-reg2151	759.245	635.594	882.897	1.38909	0.474139	0.0366438	0.324179
chr3R-reg22198	mld	chr3R	20432887	20433943	chr3R-reg22198	297	248.64	345.359	1.38899	0.474038	0.110936	0.481547	chr3R	20431608	20435363	GMR94C02
chr2L-reg20486	CG10283	chr2L	18481489	18482428	chr2L-reg20486	231.626	193.913	269.339	1.38897	0.474013	0.0699275	0.408232
chr3L-reg19270	Eip75B	chr3L	18005836	18007110	chr3L-reg19270	1323.05	1107.7	1538.4	1.38883	0.473866	0.00936679	0.194665
chr2R-reg4635	CG8635	chr2R	4523441	4524485	chr2R-reg4635	282.339	236.403	328.276	1.38863	0.473663	0.115603	0.487811	chr2R	4523540	4525169	GMR69F04	chr2R	4523540	4525169	GMR69F04
chr3L-reg6928		chr3L	6362314	6362992	chr3L-reg6928	195.776	163.924	227.629	1.38863	0.473663	0.064177	0.397191
chr3R-reg16135	CG6040	chr3R	14922157	14923589	chr3R-reg16135	975.613	816.938	1134.29	1.38846	0.473489	0.0236807	0.278182
chr2R-reg11955	chn	chr2R	11013906	11015724	chr2R-reg11955	578.698	484.631	672.766	1.3882	0.473218	0.012309	0.218554
chr2R-reg13869		chr2R	12725200	12726080	chr2R-reg13869	378.419	316.908	439.93	1.3882	0.473212	0.0237806	0.278389
chrX-reg7727	fz4	chrX	7003654	7004453	chrX-reg7727	687.583	575.824	799.342	1.38817	0.473187	0.036646	0.324179
chr2R-reg3382	blow;CG1360	chr2R	3474810	3476008	chr2R-reg3382	719.886	602.904	836.868	1.38806	0.473072	0.184585	0.568296
chr2L-reg11082	CG5853	chr2L	9946768	9947909	chr2L-reg11082	608.388	509.552	707.225	1.38794	0.472941	0.0650507	0.399274
chrX-reg14151		chrX	12786123	12786847	chrX-reg14151	320.195	268.2	372.19	1.38773	0.472728	0.0489911	0.362462
chrX-reg5361		chrX	4919524	4920260	chrX-reg5361	212.653	178.123	247.183	1.38771	0.472702	0.0858187	0.440232
chr3L-reg7353		chr3L	6824180	6825734	chr3L-reg7353	436.846	365.936	507.757	1.38756	0.472545	0.132479	0.512475
chr3L-reg9086	Cbl	chr3L	8418211	8418408	chr3L-reg9086	257.082	215.391	298.773	1.38712	0.472093	0.0962354	0.457486
chr3R-reg14749	CG14321;Fsh	chr3R	13558538	13559343	chr3R-reg14749	150.13	125.784	174.475	1.3871	0.472074	0.140612	0.524017
chr2L-reg21893	fbp	chr2L	19763447	19764392	chr2L-reg21893	386.417	323.76	449.074	1.38706	0.472032	0.0180698	0.254757
chr3L-reg18220	Exn	chr3L	16979574	16980648	chr3L-reg18220	619.359	518.971	719.748	1.38688	0.471839	0.0175132	0.252854
chr2L-reg460	ex	chr2L	429901	430824	chr2L-reg460	806.713	675.973	937.453	1.38682	0.471781	0.0184921	0.256068
chrX-reg21065	CG32541;CG42506	chrX	18818947	18819822	chrX-reg21065	296.681	248.6	344.762	1.38681	0.471772	0.0265705	0.287878
chr3L-reg6120		chr3L	5611266	5613388	chr3L-reg6120	261.244	218.913	303.575	1.38673	0.471691	0.0892646	0.447352	chr3L	5611347	5614203	GMR83G05	chr3L	5611347	5614203	GMR83G05
chr2L-reg4241	bowl	chr2L	3776787	3777665	chr2L-reg4241	377.732	316.536	438.927	1.38666	0.471614	0.0140862	0.231073
chr2L-reg567	ush	chr2L	530520	532250	chr2L-reg567	476.348	399.192	553.505	1.38656	0.471514	0.0536947	0.375692
chr2R-reg9698		chr2R	8899819	8901107	chr2R-reg9698	689.85	578.132	801.568	1.38648	0.471425	0.0255357	0.285237
chr3R-reg12332	CG14869;CG14870	chr3R	11301743	11302711	chr3R-reg12332	450.083	377.199	522.967	1.38645	0.471394	0.112868	0.484766
chr3R-reg19527	SKIP	chr3R	18021670	18023035	chr3R-reg19527	294.961	247.203	342.719	1.38638	0.471327	0.0799069	0.430699
chr2L-reg18242	CG5888	chr2L	16406723	16407549	chr2L-reg18242	297.23	249.111	345.349	1.38633	0.471266	0.0391274	0.333144
chr3R-reg4138	dsx	chr3R	3794486	3796053	chr3R-reg4138	697.577	584.677	810.477	1.3862	0.471131	0.0452462	0.351352
chr2L-reg11068	Apf;CG4619	chr2L	9938738	9938963	chr2L-reg11068	313.588	262.84	364.337	1.38616	0.471089	0.0834261	0.435584
chr3R-reg27057	stg	chr3R	25080650	25081169	chr3R-reg27057	260.976	218.745	303.207	1.38612	0.471051	0.378824	0.719439
chr3L-reg1918	RabX5;RpL23A	chr3L	1668626	1668935	chr3L-reg1918	221.716	185.857	257.575	1.38588	0.470799	0.164967	0.547955
chr3R-reg24400	CG6490	chr3R	22345776	22348042	chr3R-reg24400	566.56	474.945	658.176	1.38579	0.470711	0.0375745	0.32804
chr3L-reg13012	rols	chr3L	12018245	12019191	chr3L-reg13012	183.894	154.158	213.629	1.38578	0.470697	0.215305	0.595971
chr2R-reg21541	l(2)not;Sesn	chr2R	19600782	19601700	chr2R-reg21541	722.889	606.021	839.757	1.38569	0.470604	0.0297237	0.301008
chr2R-reg11646	CG10205	chr2R	10715435	10716721	chr2R-reg11646	425.927	357.078	494.775	1.38562	0.470533	0.0336901	0.31549	chr2R	10713669	10717796	GMR58D09
chr3R-reg27289	Trc8	chr3R	25328847	25329650	chr3R-reg27289	339.929	284.982	394.876	1.38562	0.47053	0.136443	0.517891
chrX-reg14628	HDAC4	chrX	13169417	13169944	chrX-reg14628	213.372	178.9	247.844	1.38537	0.470275	0.147054	0.530798
chrX-reg20657	Bx	chrX	18447832	18448783	chrX-reg20657	247.028	207.132	286.924	1.38523	0.47012	0.0601263	0.38996	chrX	18445519	18449401	GMR42C07
chrX-reg2591	trol	chrX	2436362	2437419	chrX-reg2591	206.534	173.179	239.889	1.38521	0.470107	0.051326	0.368741
chr3R-reg1162	CG12163	chr3R	1072196	1073356	chr3R-reg1162	432.829	362.949	502.709	1.38507	0.469955	0.0178498	0.253859
chr3L-reg19518		chr3L	18231824	18233316	chr3L-reg19518	980.435	822.149	1138.72	1.38505	0.469943	0.0104328	0.204564
chrX-reg1946	CG3600	chrX	1841842	1842733	chrX-reg1946	745.537	625.18	865.893	1.38503	0.469918	0.0293664	0.299254
chr2R-reg8279	Sobp	chr2R	7717941	7719056	chr2R-reg8279	379.416	318.166	440.667	1.38502	0.469909	0.0142539	0.23201
chr3R-reg19478	SKIP	chr3R	17960955	17962000	chr3R-reg19478	185.737	155.759	215.716	1.38493	0.469817	0.124514	0.501946
chr2L-reg8606		chr2L	7750455	7751410	chr2L-reg8606	166.727	139.82	193.634	1.38488	0.469759	0.0364876	0.324179
chr2L-reg654		chr2L	607859	609693	chr2L-reg654	222.721	186.784	258.658	1.3848	0.469679	0.105669	0.473707
chrX-reg3528		chrX	3240821	3241588	chrX-reg3528	432.049	362.355	501.743	1.38467	0.469545	0.0189506	0.257526	chrX	3237978	3241505	GMR11C11	chrX	3240707	3244695	GMR11H01
chr3R-reg20860		chr3R	19318037	19321334	chr3R-reg20860	443.011	371.566	514.457	1.38456	0.469433	0.0457864	0.353415
chr2L-reg678		chr2L	632386	633363	chr2L-reg678	279.241	234.207	324.275	1.38456	0.469431	0.0178524	0.253859
chr2R-reg6532	Hr46	chr2R	6098318	6099662	chr2R-reg6532	706.464	592.54	820.389	1.38453	0.469397	0.0216651	0.269981	chr2R	6097173	6101095	GMR17E05
chrX-reg1969	CG3600	chrX	1865490	1867035	chrX-reg1969	693.88	582.006	805.754	1.38444	0.469306	0.16891	0.552197
chrX-reg20790	Cyp18a1	chrX	18586251	18587199	chrX-reg20790	144.707	121.379	168.035	1.38438	0.469242	0.031692	0.307257
chr2L-reg21538	Hs2st;RanGap	chr2L	19444619	19444898	chr2L-reg21538	260.023	218.126	301.921	1.38416	0.469011	0.109584	0.479529
chr2R-reg18835	cv-2	chr2R	17252361	17253410	chr2R-reg18835	210.177	176.315	244.04	1.38412	0.468966	0.0427915	0.342997
chr3R-reg13250	Sulf1	chr3R	12160993	12162308	chr3R-reg13250	604.029	506.718	701.34	1.38408	0.468931	0.12153	0.497302
chr2L-reg4768	Art2;tutl	chr2L	4282402	4283977	chr2L-reg4768	911.475	764.638	1058.31	1.38407	0.468914	0.0376899	0.328183	chr2L	4283187	4284808	GMR91F02	chr2L	4283187	4284808	GMR91F02
chrX-reg3977	tlk	chrX	3639875	3640558	chrX-reg3977	338.843	284.267	393.418	1.38397	0.468816	0.0152299	0.238899
chr2L-reg7910		chr2L	7174018	7174976	chr2L-reg7910	336.207	282.058	390.357	1.38396	0.468803	0.0195209	0.259685
chr2R-reg5048	CG34350	chr2R	4886447	4888252	chr2R-reg5048	212.293	178.108	246.478	1.38387	0.468703	0.138259	0.521074
chr3R-reg15730	CG31229;CG7702	chr3R	14494749	14495648	chr3R-reg15730	957.37	803.213	1111.53	1.38385	0.468689	0.0256335	0.285472
chr2R-reg20282	ppa	chr2R	18576816	18577823	chr2R-reg20282	770.496	646.454	894.538	1.38376	0.468594	0.0189863	0.25768
chr2R-reg19394	comr	chr2R	17751153	17752495	chr2R-reg19394	711.542	596.993	826.092	1.38376	0.468589	0.0734624	0.414772
chr2R-reg17251		chr2R	15735705	15736820	chr2R-reg17251	413.634	347.05	480.217	1.38371	0.468543	0.245774	0.62138
chr2R-reg16767	SdhA	chr2R	15283248	15283580	chr2R-reg16767	190.611	159.93	221.291	1.38367	0.468501	0.131009	0.51043
chr3R-reg16952	CG4686	chr3R	15690270	15690554	chr3R-reg16952	154.552	129.679	179.426	1.38362	0.46845	0.237337	0.615244
chrX-reg6106	CG3160;cv	chrX	5583715	5584801	chrX-reg6106	463.503	388.941	538.065	1.38341	0.468229	0.0852162	0.439036
chr3L-reg13868	Atg1;CG42709	chr3L	12787756	12787896	chr3L-reg13868	167.84	140.841	194.839	1.3834	0.468219	0.101711	0.466968
chr3R-reg27076		chr3R	25102521	25103677	chr3R-reg27076	312.46	262.205	362.715	1.38332	0.468139	0.0568141	0.38529	chr3R	25100006	25103789	GMR32C02	chr3R	25103076	25105346	GMR31C09
chr3L-reg7666	melt	chr3L	7129349	7130339	chr3L-reg7666	158.973	133.409	184.537	1.38325	0.468057	0.137224	0.519442
chr3R-reg12879	srp	chr3R	11818641	11819429	chr3R-reg12879	501.741	421.06	582.421	1.38322	0.468035	0.0244313	0.280815
chr2L-reg6032		chr2L	5492533	5493119	chr2L-reg6032	285.534	239.623	331.445	1.3832	0.468005	0.122485	0.499025	chr2L	5489558	5493102	GMR86H08	chr2L	5492454	5496339	GMR86H07
chrX-reg23682	CG1486	chrX	21195103	21195487	chrX-reg23682	255.471	214.41	296.533	1.38302	0.467819	0.118506	0.492688
chrX-reg3669	CG12206	chrX	3368440	3369500	chrX-reg3669	778.958	653.766	904.15	1.38299	0.467788	0.0574575	0.386632
chr3L-reg13913	CG10960	chr3L	12825433	12826266	chr3L-reg13913	647.301	543.272	751.331	1.38298	0.467775	0.0469162	0.35707
chr3R-reg25156	pll;TfIIA-L	chr3R	23078679	23078995	chr3R-reg25156	203.098	170.469	235.728	1.38282	0.467615	0.230413	0.609344
chr2L-reg21994	sick	chr2L	19869340	19870126	chr2L-reg21994	354.327	297.417	411.238	1.3827	0.467487	0.0281507	0.29424
chr3R-reg27608	fig;kay	chr3R	25607180	25608104	chr3R-reg27608	152.354	127.885	176.823	1.38267	0.467458	0.0580269	0.387205	chr3R	25606035	25608376	GMR39H03
chr2R-reg18696	ASPP	chr2R	17136077	17136619	chr2R-reg18696	290.256	243.641	336.871	1.38265	0.467441	0.0353382	0.320561
chrX-reg19087	baz	chrX	17064646	17065225	chrX-reg19087	279.405	234.539	324.27	1.38258	0.467366	0.0163266	0.245712
chr3R-reg16363	Dl	chr3R	15136268	15137537	chr3R-reg16363	942.536	791.193	1093.88	1.38257	0.46735	0.0250362	0.282752	chr3R	15134453	15137564	GMR24D04	chr3R	15134453	15137564	GMR24D04
chrX-reg3294	N	chrX	3032788	3035400	chrX-reg3294	1391.27	1167.96	1614.58	1.3824	0.46717	0.0565066	0.384562	chrX	3032881	3036777	GMR30D10	chrX	3032881	3036777	GMR30D10
chr3L-reg640	klar	chr3L	531411	531957	chr3L-reg640	219.207	184.024	254.39	1.38238	0.467152	0.0204115	0.265025
chr3L-reg8712	Arp66B;msk	chr3L	8109158	8109539	chr3L-reg8712	210.33	176.588	244.072	1.38216	0.466923	0.33979	0.693682
chr3R-reg6258		chr3R	5711566	5712187	chr3R-reg6258	248.741	208.846	288.637	1.38206	0.466818	0.0325464	0.310429
chr2L-reg12495	Art8;dUTPase	chr2L	11011221	11011440	chr2L-reg12495	133.583	112.164	155.002	1.38192	0.466672	0.130306	0.509221
chr3R-reg979	corto	chr3R	912582	913335	chr3R-reg979	612.004	513.879	710.129	1.3819	0.466653	0.187338	0.570787
chr3R-reg7049		chr3R	6498519	6499481	chr3R-reg7049	252.484	212.011	292.957	1.3818	0.466549	0.223646	0.603335	chr3R	6496935	6501067	GMR46E11
chr3L-reg18871	Pep	chr3L	17637684	17638274	chr3L-reg18871	339.291	284.912	393.67	1.38172	0.466468	0.147369	0.53116
chr3R-reg28049	sima	chr3R	25920842	25921767	chr3R-reg28049	811.798	681.695	941.901	1.3817	0.466449	0.132328	0.512279	chr3R	25918089	25921534	GMR15A11	chr3R	25920891	25924735	GMR15E04
chr3R-reg10760	foxo	chr3R	9886682	9887823	chr3R-reg10760	1055.24	886.186	1224.28	1.38152	0.466257	0.114213	0.486572	chr3R	9885372	9889001	GMR59G09
chr2L-reg14461		chr2L	12829349	12830503	chr2L-reg14461	546.95	459.339	634.561	1.38147	0.4662	0.0443861	0.347998
chr2L-reg20739	Faf;Grip71	chr2L	18708238	18708689	chr2L-reg20739	240.48	201.964	278.996	1.38141	0.466147	0.137918	0.520788
chr2R-reg9708		chr2R	8910128	8912149	chr2R-reg9708	847.128	711.497	982.76	1.38126	0.465981	0.0527041	0.373079
chrX-reg3231	kirre	chrX	2980038	2981090	chrX-reg3231	215.88	181.329	250.431	1.38109	0.465806	0.242519	0.619347
chr2R-reg18648	Glycogenin	chr2R	17088883	17089884	chr2R-reg18648	329.023	276.365	381.681	1.38108	0.465793	0.0311733	0.304998
chr3R-reg20893	CG10175	chr3R	19356452	19357013	chr3R-reg20893	153.978	129.336	178.621	1.38106	0.465772	0.0399892	0.336613
chrX-reg13475	Ten-a	chrX	12149854	12150870	chrX-reg13475	255.937	214.979	296.895	1.38104	0.465756	0.0459291	0.353796
chr4-reg645	CG9935	chr4	668166	669035	chr4-reg645	152.521	128.118	176.924	1.38095	0.465658	0.211882	0.593722
chrX-reg8945	Trxr-1	chrX	8138092	8138463	chrX-reg8945	251.756	211.482	292.03	1.38087	0.465581	0.102633	0.468419
chrX-reg17887	disco-r	chrX	16042532	16043795	chrX-reg17887	523.463	439.749	607.176	1.38073	0.465436	0.0377048	0.328183
chr3L-reg887	emc	chr3L	750227	751381	chr3L-reg887	307.998	258.792	357.204	1.38027	0.464955	0.122735	0.499347	chr3L	750101	752297	GMR10D04	chr3L	750101	752297	GMR10D04
chr2R-reg16275	CG15107;prod	chr2R	14858513	14858860	chr2R-reg16275	218.72	183.786	253.654	1.38016	0.464833	0.106637	0.47569
chr3R-reg13861	Abd-B	chr3R	12774009	12775456	chr3R-reg13861	355.925	299.087	412.764	1.38008	0.464753	0.0596242	0.389288
chr2R-reg19805	dve	chr2R	18129932	18131027	chr2R-reg19805	772.873	649.502	896.245	1.3799	0.464559	0.0660812	0.400709
chr3R-reg4643	CG31369	chr3R	4294933	4295639	chr3R-reg4643	233.293	196.068	270.518	1.37971	0.46437	0.0331324	0.312761
chr3L-reg21075	wnd	chr3L	19630144	19630692	chr3L-reg21075	178.67	150.165	207.174	1.37964	0.464295	0.0875457	0.443178
chr2R-reg15048	grh	chr2R	13707194	13708504	chr2R-reg15048	425.124	357.341	492.908	1.37938	0.464017	0.06023	0.38996
chr3R-reg11569	btsz	chr3R	10678916	10680322	chr3R-reg11569	753.295	633.206	873.383	1.3793	0.46394	0.0256065	0.285472
chr2R-reg8344	ERp60	chr2R	7777525	7778175	chr2R-reg8344	267.395	224.77	310.02	1.37928	0.463913	0.132212	0.512113
chr2L-reg21709	spi	chr2L	19572371	19572918	chr2L-reg21709	488.331	410.503	566.16	1.37918	0.463816	0.0961299	0.457486	chr2L	19572527	19575598	GMR90D02	chr2L	19572579	19575571	GMR31E08
chrX-reg19653	CG32556	chrX	17576084	17577261	chrX-reg19653	680.035	571.696	788.373	1.37901	0.463631	0.0190693	0.257915
chr3R-reg21848	CG5715;crb	chr3R	20120574	20121348	chr3R-reg21848	624.959	525.476	724.442	1.37864	0.463246	0.0233582	0.2769
chr2R-reg17319		chr2R	15823148	15824040	chr2R-reg17319	254.143	213.706	294.58	1.37843	0.463028	0.075823	0.420808
chr3L-reg11805	klu;snoRNA:Me18S-G962	chr3L	10994827	10996635	chr3L-reg11805	540.273	454.325	626.222	1.37836	0.46295	0.113762	0.485959	chr3L	10993793	10997681	GMR86F02	chr3L	10993793	10997681	GMR86F02
chrX-reg7928	brk;CG1677	chrX	7199654	7201224	chrX-reg7928	1115.84	938.338	1293.33	1.37832	0.462915	0.0631634	0.396356
chr3R-reg27273	CG11501;CG2310	chr3R	25318443	25319500	chr3R-reg27273	558.607	469.768	647.446	1.37823	0.462813	0.0176861	0.252854
chr2R-reg15371	adp;CG5742	chr2R	14039116	14039398	chr2R-reg15371	229.728	193.195	266.261	1.3782	0.462787	0.0443369	0.34797
chr2R-reg2840	nec;pk	chr2R	3049535	3051640	chr2R-reg2840	225.683	189.821	261.545	1.37785	0.462419	0.283906	0.654076
chrX-reg8209		chrX	7450479	7451328	chrX-reg8209	190.322	160.084	220.56	1.37778	0.462342	0.0719163	0.411659
chrX-reg11975		chrX	10823874	10825714	chrX-reg11975	780.492	656.497	904.488	1.37775	0.462313	0.019331	0.258542
chr3R-reg6971	hth	chr3R	6405517	6407033	chr3R-reg6971	625.719	526.318	725.12	1.37772	0.462285	0.026589	0.287878	chr3R	6404650	6408561	GMR46C01
chrX-reg12431	CG34348;Kap3	chrX	11233560	11233857	chrX-reg12431	168.44	141.683	195.197	1.3777	0.462261	0.12986	0.50897
chr3L-reg15293	fz	chr3L	14268826	14270494	chr3L-reg15293	629.001	529.093	728.908	1.37766	0.462216	0.0446821	0.348542
chrX-reg8944	sni;Trxr-1	chrX	8137109	8137761	chrX-reg8944	385.279	324.087	446.471	1.37763	0.462185	0.110829	0.481547
chr2R-reg14798	CG10936	chr2R	13511957	13513186	chr2R-reg14798	350.851	295.138	406.564	1.37754	0.462094	0.0774881	0.424117
chrX-reg1597	br	chrX	1535784	1536917	chrX-reg1597	190.843	160.54	221.147	1.37752	0.462078	0.0585745	0.387781	chrX	1533169	1537113	GMR69C03
chr2R-reg10202	arr	chr2R	9350989	9352390	chr2R-reg10202	1333.75	1121.99	1545.52	1.37748	0.462034	0.0643416	0.397344
[truncated: 19,145 more rows]
[truncated: 60 more columns]
