# Supplementary material for: Nuclear receptors connect progenitor transcription factors to cell cycle control
Source: Sci Rep. 2017 Jul 7;7:4845. doi: 10.1038/s41598-017-04936-7 (PMC5501803; doi:10.1038/s41598-017-04936-7)
Supplement: Supplementary file 4 — Supplementary Table 3 [file 41598_2017_4936_MOESM4_ESM.xls]

## Sheet: Supplementary Table 2
Genes	Stocks	Stock list description	Origin	Comments
Hr46	VDRC #12044	UAS Hr46 RNAi (III) GD	VDRC
	VDRC #20157	UAS Hr46 RNAi (II) GD	VDRC
	VDRC #106837	UAS Hr46 RNAi (II) KK	VDRC
	#412	UAS DHR3 RNAi (II)	Jacques Montagne
	#413	UAS DHR3 RNAi (III)	Jacques Montagne
		UAS S-DHR3 (II)	Jacques Montagne	Zn-finger truncated
		UAS S-DHR3 (III)	Jacques Montagne	Zn-finger truncated
		UAS DHR3 RB (II)	Jacques Montagne
ftzF1	VDRC #2959	UAS ftzF1 RNAi (II) GD	VDRC
	VDRC #104463	UAS ftzF1 RNAi (II) KK	VDRC
	Bloomington #33625	UAS ftzF1 RNAi	Bloomington
		UAS alpha ftzF1	Rosa Barrio
		UAS beta ftzF1	Rosa Barrio
EcR		UAS EcRB1 W650A	Lilach Gilboa	Dominant negative
		UAS EcRB1	Alberto Ferrus
