# Supplementary material for: Nuclear receptors connect progenitor transcription factors to cell cycle control
Source: Sci Rep. 2017 Jul 7;7:4845. doi: 10.1038/s41598-017-04936-7 (PMC5501803; doi:10.1038/s41598-017-04936-7)
Supplement: Supplementary file 5 — Supplementary Table 5 [file 41598_2017_4936_MOESM5_ESM.xls]

## Sheet: Supplementary Table 4
Solid tumor dataset	Size	TSHZ1	TSHZ2	TSHZ3	YAP1	RORA	RORB	NR5A2	GSE
Bladder EXPO	26	0.296	0.337	0.183	0.444				2109
Bladder Riester	93	0.357	0.534	0.266					31684
Brain ATRT Birks	18			0.699		0.646	0.707		28026
Brain ATRT Foreman	71								35493
Brain ependymoma Donson	19								16155
Brain ependymoma Gilbertson	83	0.299		0.372			0.222		21867
Brain ependymoma Hoffman	65	0.327				0.289			50385
Brain ependymoma van Meter	17								13267
Brain glioma Freije	85						0.387		4412
Brain glioma French	284			-0.153	0.180	0.121	0.192		16011
Brain glioma Gutman	41	0.587							5675
Brain glioma Hegi	84						0.302		7696
Brain glioma Lee	100						0.349		4271
Brain glioma Lee	101	0.488	0.595	-0.619	-0.532				4536
Brain glioma Loeffler	70				0.330	0.318	0.369		53733
Brain glioma Paugh-1	37		0.576	-0.390			0.412		26576
Brain glioma Paugh-2	53	-0.350			0.429	0.329	0.407		19578
Brain glioma Sun	153	-0.205	0.208	-0.297		0.283			4290
Brain glioma TCGA-1	395				0.147	0.220	0.136	-0.153	* GBM-395
Brain glioma TCGA-2	540				0.131	0.138	0.146		* GBM-540
Brain medulloblastoma Gilbertson	76	-0.327			0.442	0.269			37418
Brain medulloblastoma Kool	62	-0.361			0.622				10327
Breast Bergh	159							0.178	1456
Breast Bertucci	266		0.517	0.442	0.224	0.284		0.234	21653
Breast Black	107	0.246	0.700	0.623	0.452	0.562		0.518	36771
Breast Booser	508					0.173	0.171	0.218	25066
Breast Bos	204		0.433	0.334	0.413	0.246		0.147	12276
Breast Chin	124					0.185			** E-TABM-158
Breast Clynes	121	0.245	0.487	0.358	0.447	0.448		0.180	42568
Breast Concha	66		0.375	0.358				0.325	29431
Breast Desmedt	55		0.555	0.353	0.434	0.554	0.400		16391
Breast EXPO	351	0.303	0.412	0.327	0.376	0.316	0.144	0.283	2109
Breast Iglehart	123		0.532	0.467	0.330	0.258		0.340	5460
Breast Loi	77	0.314	0.413	0.269	0.314	0.273			9195
Breast Miller	116						0.246	0.437	5462
Breast Miller	251					0.130		0.220	3494
Breast Prat	156			0.189	0.230	0.214			50948
Breast Smid	210		0.399	0.294	0.345	0.214			29271
Breast Sotiriou	120		0.476	0.319				0.204	16446
Breast Sotiriou	198				0.168	-0.186			7390
Breast Wang	286				0.167				2034
Breast Zhang	136						0.180	0.253	12093
Cervix Ahlquist	84	0.248				0.271			6791
Cervix EXPO	36	0.402					0.373		2109
Cervix Schneider	66					0.547	0.258		9750
Colon Balazs	53		0.429	0.713	-0.502	0.816		0.511	4183
Colon Calon	24	0.636	0.907	0.668	0.642			0.635	39395
Colon Domany	390				-0.356	0.350		0.236	41258
Colon EXPO-1	39	0.350	0.674	0.810	0.415	0.531			2109
Colon EXPO-2	38		0.700	0.786	0.547	0.457			2109
Colon EXPO-3	315	0.276	0.591	0.593	0.302	0.500	0.138		2109
Colon Galamb-1	18				-0.541			0.732	15960
Colon Galamb-2	30		0.599					0.539	10715
Colon Hashimoto	46		0.698	0.836		0.607			35452
Colon Hong	22	0.681	0.704	0.820	0.846	0.670		-0.735	4107
Colon Hummel	53		0.604	0.599		0.611	0.282		18088
Colon Jorissen	155	0.189	0.536	0.514	0.235	0.532			13294
Colon Marra	64	0.697	0.585	0.486	-0.691	0.784	0.264	0.861	8671
Colon Matsuyama	111		0.559	0.698	-0.264	0.367	0.254	0.381	18105
Colon Mauro	80				-0.329	0.437			5851
Colon Medema-1	13		0.842	0.786		0.734			45270
Colon Medema-2	108	0.510	0.776	0.886		0.894		0.286	33114
Colon Olschwang	130	0.388	0.748	0.822	0.185	0.585	0.314		37892
Colon Sieber	290	0.292	0.587	0.687	0.204	0.618		0.278	14333
Colon Sieber-Smith	355	0.265	0.585	0.678	0.204	0.622	0.128	0.296	17538
Colon Skrzypczak	145	0.236	0.545	0.525	-0.509	0.484	0.336	0.407	20916
Colon Sugihara	148	0.486	0.474	0.524	-0.317		0.318	0.466	21510
Colon Uddin	59	0.544	0.688	0.762	0.269	0.618	-0.289		23878
Colon Watanabe	84		0.336	0.501		0.481	0.216	0.246	4554
Colon Yagi	83		0.661	0.656		0.368			28702
Esophagus Barretts Khodarev	24					0.496		-0.720	1420
Esophagus Barretts Silvers	46					-0.343			37200
Esophagus Barretts Taylor	120				0.603	0.709	-0.412	-0.390	39491
Esophagus Minashi	40	0.369				0.600		0.332	32701
Esophagus Wang	69	0.331		-0.316	0.565	0.706		-0.490	26886
Germ cell Chaganti	107				0.356				3218
Germ cell Various	43	0.525	0.475	0.536	0.479	0.511	0.426		16910
Germ cell Various	228				0.387	0.159		0.150	***
Germ cell Wang	13	0.768	0.892	0.773	0.856	0.838		0.678	19348
Head & Neck Oral Cavity Holsinger	103	0.447		-0.517		0.502	0.377	0.204	42743
Head & Neck Thyroid EXPO	34		0.498		-0.726				2109
Head & Neck Tongue Zhou	38	0.474	0.514			0.592			9844
Kidney Dykema	47		0.474	0.597	0.388				7023
Kidney EXPO	261	0.235	0.318	0.360	0.268	0.288		0.344	2109
Kidney Kort	79	0.616	0.782	0.439	0.773		-0.347	0.252	11024
Liver Kim	90					-0.353			15765
Liver Llovet	91			0.340	-0.223			-0.323	9843
Liver Wilms Perlman	144					-0.214		-0.279	10320
Liver Wu	134	0.184				-0.369			45436
Liver Wurmbach	75	0.318	-0.321	0.315		-0.324		-0.429	6764
Lung EXPO	121	0.282		0.202	0.182				2109
Lung Farez-Vidal	91	0.338		0.261		0.531		0.466	18842
Lung Hou	156	0.238		0.516	0.487	0.450	0.275	0.564	19188
Lung Muley	100		0.422	0.417	0.419	0.779	0.240	0.468	33532
Lung Peitsch	150	0.319	0.466	0.478		0.282	0.214	0.315	43580
Lung Plamadeala	410	0.455	0.531	0.477	0.513	0.548			63074
Ovary Anglesio	90	0.299	0.344	0.300		0.264			12172
Ovary Birrer	63	0.311		-0.292			-0.301		18520
Ovary Bowtell	285	0.396	0.244	0.136	0.209		0.129		9891
Ovary EXPO	256				0.388		-0.190	-0.318	2109
Ovary Pamuła-Piłat	101		0.388	0.225	0.476				63885
Pancreas Badea	78		0.322			0.257		0.573	15471
Pancreas Sadanandam	47		0.690	0.566		0.646	0.470	0.392	17891
Pancreas Wang	51	0.477			-0.590	0.450		0.768	16515
PNS neuroblastic Albino	28				-0.793			-0.535	7529
PNS neuroblastic Delattre	64		0.576	0.405	-0.374	0.467	0.462	-0.259	12460
PNS neuroblastoma Hiyama	51				-0.349	0.369		-0.406	16237
PNS neuroblastoma Lastowska	30	0.453	0.696	0.545		0.475			13136
PNS neuroblastoma Speleman	24				-0.449				** E-MEXP-669
PNS neuroblastoma Versteeg	88					0.250			16476
Prostate EXPO	72	0.356		0.681	0.709	0.511			2109
Prostate Svensson	108				0.249		0.256		** E-TABM-90
Prostate Wallace	89						0.262		6956
Sarcoma Ewing Delattre	117			0.353					34620
Sarcoma Ewing Francesconi	37			0.406					12102
Sarcoma Ewing Savola	117	-0.200	-0.307	0.454	-0.258	-0.341		-0.215	17679
Sarcoma osteosarcoma Guenther	20								14359
Sarcoma osteosarcoma Kobayashi	27							0.454	14827
Uterus EXPO	209	-0.183	0.262		0.303	0.288	0.151	0.198	2109
Uterus Mazurek	20				-0.624				36389
Hematopoietic tumor dataset	Size	TSHZ1	TSHZ2	TSHZ3	YAP1	RORA	RORB	NR5A2	GSE
Leukemia ALL Carroll	98								7440
Leukemia ALL Meijerink	124		0.182	0.346					26713
Leukemia ALL Mullighan	55								8879
Leukemia ALL Murphy	207						0.151		11877
Leukemia ALL Pieters	92			0.316					10609
Leukemia ALL Sigaux	104								** E-MEXP-313
Leukemia ALL Sorich	157								10255
Leukemia AML Bohlander	140			-0.212					37642
Leukemia AML Bohlander	422							0.126	37642
Leukemia AML Delwel-1	293								1159
Leukemia AML Delwel-2	460		0.096	-0.146				-0.125	6891
Leukemia AML denBoer	237	-0.144				-0.196			17855
Leukemia AML Dohner	154	-0.204			0.213		0.178		22845
Leukemia AML Haferlach-1	96	0.267				-0.261			21261
Leukemia AML Haferlach-2	251	-0.144							15434
Leukemia AML Ley	179								10358
Leukemia AML Metzeler	79			0.375			-0.234		12417
Leukemia AML Spiekermann	61							0.253	15210
Leukemia AML Verhaak	525		0.094	-0.143		-0.109		-0.131	14468
Leukemia CLL Gribben	66								8835
Leukemia CLL Kay	52								22529
Leukemia CLL Kipps	130			0.204					39671
Leukemia CLL Kueppers	46	0.458				0.435		0.480	36907
Leukemia CLL Regev	221	0.154	0.353	0.410	0.312			0.274	31048
Leukemia CLL Rosenwald	18			-0.553					13811
Leukemia CLL Wiestner	62						0.274		21029
Lymphoma Allen	48				0.384			0.471	16395
Lymphoma Eckerle	64		-0.451		0.508	-0.423		0.335	14879
Lymphoma Hummel	215				0.196	0.186		0.389	4475
Lymphoma Kreuz	148				0.332	0.337	0.319	0.493	57611
Lymphoma Roche	498		0.092	0.130	0.174	0.101	0.092		31312
Lymphoma Sano	34			0.354	0.439	0.649	0.384	0.385	34771
Lymphoma Siebert	36							0.493	10172
Lymphoma Tsai	44		0.426	0.496	0.558				19067
Myeloma Agnelli-1	90				0.348	0.260		0.337	6365
Myeloma Agnelli-2	102				0.283	0.240		0.311	6401
Myeloma Chng	161								6477
Myeloma Hanamura	542		0.237	0.350	0.355		0.234	0.313	2658
Myeloma Shaughnessy	78		0.234	0.595	0.650		0.226	0.455	5900
