# Supplementary material for: Nuclear receptors connect progenitor transcription factors to cell cycle control
Source: Sci Rep. 2017 Jul 7;7:4845. doi: 10.1038/s41598-017-04936-7 (PMC5501803; doi:10.1038/s41598-017-04936-7)
Supplement: Supplementary file 6 — Supplementary Table 6 [file 41598_2017_4936_MOESM6_ESM.xls]

## Sheet: Supplementary Table 5
Tumor	Subtype	MEIS1	TSHZ1	TSHZ2	TSHZ3	Dataset	Type	Size	N (tumor)	N (normal)
Solid tumor
Bladder	Bladder cancer, superficial				2.67e-04	Lee	mRNA	256	126	68
Bladder	Bladder urothelial carcinoma	0.006		0.023	0.041	TCGA	DNA	288	14	24/112
Bladder	Bladder urothelial carcinoma, infiltrating				2.59e-04	Lee	mRNA	256	62	68
Bladder	Bladder urothelial carcinoma, infiltrating	1.20e-04		6.98e-17	5.05e-06	TCGA	DNA	288	99	24/112
Bladder	Bladder urothelial carcinoma, infiltrating	0.001		9.94e-05	0.017	TCGA	DNA	288	38	24/112
Brain	Astrocytoma	0.026		6.58e-06		TCGA 2	DNA	1531	63	37/683
Brain	Astrocytoma, anaplastic	0.041				Beroukhim	DNA	187	9	33
Brain	Astrocytoma, anaplastic		0.009			Sun	mRNA	180	19	23
Brain	Astrocytoma, diffuse		0.003			Sun	mRNA	180	7	23
Brain	Glioblastoma			0.041	4.84e-05	Lee	mRNA	101	22	3
Brain	Glioblastoma	4.26e-05				Murat	mRNA	84	80	4
Brain	Glioblastoma	0.027	0.032			Sun	mRNA	180	81	23
Brain	Glioblastoma	2.07e-06				TCGA	mRNA	557	542	10
Brain	Glioblastoma	0.008		7.71e-66	9.51e-41	TCGA 2	DNA	1531	582	37/683
Brain	Glioblastoma			0.024	0.040	TCGA 2	DNA	1531	9	37/683
Brain	Glioblastoma, primary	0.015	0.002	4.56e-07	2.83e-04	Beroukhim	DNA	187	107	33
Brain	Glioblastoma, secondary		0.004			Beroukhim	DNA	187	15	33
Brain	Glioma, malignant	0.025		0.008		TCGA 2	DNA	1531	14	37/683
Brain	Oligoastrocytoma			0.006		TCGA 2	DNA	1531	54	37/683
Brain	Oligodendroglioma		5.73e-12			Sun	mRNA	180	50	23
Brain	Oligodendroglioma	3.77e-06		1.33e-11		TCGA 2	DNA	1531	89	37/683
Brain	Oligodendroglioma, anaplastic	0.038	0.014			Beroukhim	DNA	187	7	33
Brain	Oligodendroglioma, anaplastic		0.025			French	mRNA	33	23	6
Breast	Breast carcinoma, ductal in situ	0.043				Ma	mRNA	66	9	14
Breast	Breast carcinoma, ductal in situ			0.04		Radvanyi	mRNA	63	3	9
Breast	Breast carcinoma, invasive	0.002		5.64e-04	2.48e-30	Finak	mRNA	59	53	6
Breast	Breast carcinoma, invasive ductal	0.03				Ma	mRNA	66	9	14
Breast	Breast carcinoma, invasive ductal	0.049				Radvanyi	mRNA	63	18	6
Breast	Breast carcinoma, invasive ductal	1.58e-04		7.89e-56	4.43e-08	TCGA 2	DNA	1602	639	111/702
Breast	Breast carcinoma, invasive ductal and lobular		0.025			TCGA	mRNA	593	3	61
Breast	Breast carcinoma, invasive ductal and lobular			0.007		TCGA 2	DNA	1602	14	111/702
Breast	Breast carcinoma, invasive lobular	0.004				Radvanyi	mRNA	63	4	6
Breast	Breast carcinoma, invasive lobular			2.52e-05	2.70e-04	TCGA 2	DNA	1602	71	111/702
Breast	Breast carcinoma, male			0.004		TCGA 2	DNA	1602	9	111/702
Breast	Breast carcinoma, medullary				0.015	TCGA 2	DNA	1602	4	111//702
Breast	Breast phyllodes tumor		0.012	0.001	0.004	Curtis	mRNA	2136	5	44
Cervix	Cervical cancer		0.041	3.58e-04	0.004	Pyeon	mRNA	84	20	8
Cervix	Cervical neoplasia, high grade squamous	1.38e-04				Zhai	mRNA	41	7	10
Cervix	Cervical squamous cell carcinoma	0.007		9.90e-04	2.82e-04	Scotto	DNA	100	79	7
Cervix	Cervical squamous cell carcinoma	2.09e-06		7.84e-08		TCGA 2	DNA	200	83	3/95
Cervix	Cervical squamous cell carcinoma	0.017		0.018		TCGA 2	DNA	200	13	3/95
Colon	Adenocarcinoma, cecum			1.45e-04		Kaiser	mRNA	105	17	5
Colon	Adenocarcinoma, cecum	0.01				TCGA	mRNA	237	22	19
Colon	Adenocarcinoma, cecum			2.30e-12		TCGA 2	DNA	881	65	79/351
Colon	Adenocarcinoma, colon			0.001		Kaiser	mRNA	105	41	5
Colon	Adenocarcinoma, colon			3.76e-10	1.21e-07	Kurashina	DNA	188	52	26/30
Colon	Adenocarcinoma, colon	0.019				TCGA	mRNA	237	101	19
Colon	Adenocarcinoma, colon	2.93e-04		2.93e-54	0.001	TCGA 2	DNA	881	212	79/351
Colon	Adenocarcinoma, mucinous colon			8.04e-04		Kaiser	mRNA	105	13	5
Colon	Adenocarcinoma, mucinous colon	0.042				TCGA	mRNA	237	22	19
Colon	Adenocarcinoma, mucinous colon			0.002		TCGA 2	DNA	881	37	79/351
Colon	Adenocarcinoma, rectal			1.81e-05		Gaedcke	mRNA	130	65	65
Colon	Adenocarcinoma, rectal	0.013		0.029		Kaiser	mRNA	105	8	5
Colon	Adenocarcinoma, rectal	0.001		2.82e-10	4.21e-05	Kurashina	DNA	188	38	38
Colon	Adenocarcinoma, rectal	0.009				TCGA	mRNA	237	60	19
Colon	Adenocarcinoma, rectal			1.08e-28	0.017	TCGA 2	DNA	881	90	79/351
Colon	Adenocarcinoma, rectosigmoid			0.036		Kaiser	mRNA	105	10	5
Colon	Adenocarcinoma, rectosigmoid	0.003				TCGA	mRNA	237	3	19
Colon	Adenocarcinoma, rectosigmoid	1.34e-04		7.30e-11		TCGA 2	DNA	881	24	79/351
Colon	Carcinoma, colon				0.042	Skrzypczak 2	mRNA	40	5	10
Colon	Carcinoma, colon			0.005	0.029	Skrzypczak 2	mRNA	40	5	10
Endometrium	Adenocarcinoma, endometrioid	2.63e-06		0.002		TCGA	DNA	726	291	338
Endometrium	Adenocarcinoma, serous	3.58e-07		1.88e-10	9.77e-06	TCGA	DNA	726	50	338
Esophagus	Barrett's esophagus				9.01e-05	Hao	mRNA	48	13	11
Esophagus	Esophageal adenocarcinoma				5.77e-04	Hao	mRNA	48	13	11
Esophagus	Esophageal adenocarcinoma				1.61e-08	Kim	mRNA	118	75	28
Esophagus	Esophageal carcinoma, squamous cell	4.98e-06		3.13e-05		Hu 2	DNA	132	30	102
Germ cell	Embryonal carcinoma		0.04			Korkola	mRNA	107	15	6
Germ cell	Mixed germ cell tumor	4.56e-06		0.004	0.025	Korkola	mRNA	107	41	6
Germ cell	Seminoma				4.22e-04	Korkola	mRNA	107	12	6
Germ cell	Teratoma, testicular	8.89e-07	4.63e-06	0.008	2.52e-08	Korkola	mRNA	107	14	6
Germ cell	Teratoma, testicular		0.042			Skotheim	mRNA	30	4	3
Germ cell	Testicular intratubular germ cell neoplasia		0.036	0.041		Skotheim	mRNA	30	3	3
Germ cell	Yolk sac tumor	0.017				Korkola	mRNA	107	9	6
Head & Neck	Nasopharyngeal carcinoma				0.025	Sengupta	mRNA	41	31	10
Head & Neck	Head & neck squamous cell carcinoma				5.90e-14	Peng	mRNA	79	57	22
Head & Neck	Head & neck squamous cell carcinoma	0.002		6.06e-10		Peng 2	DNA	122	112	10
Head & Neck	Head & neck squamous cell carcinoma	7.24e-14		7.53e-10		TCGA	DNA	628	290	74/264
Head & Neck	Oropharyngeal carcinoma				0.038	Pyeon	mRNA	84	6	22
Head & Neck	Multiple gland neoplasia, non-familial	0.021				Morrison	mRNA	61	10	5
Head & Neck	Parathyroid hyperplasia	0.01				Morrison	mRNA	61	8	5
Head & Neck	Thyroid gland papillary carcinoma, follicular variant			7.15e-04	0.004	TCGA	DNA	1012	95	97/410
Head & Neck	Tongue carcinoma			0.012	0.012	Pyeon	mRNA	84	15	22
Head & Neck	Tongue carcinoma, squamous cell					Ye	mRNA	38	26	12
Kidney	Renal cell carcinoma, chromophobe			0.026		Yusenko	mRNA	67	4	3
Kidney	Renal cell carcinoma, clear cell			0.015		Lenburg	mRNA	18	9	9
Kidney	Renal cell carcinoma, clear cell	7.89e-09		1.95e-36	6.05e-22	TCGA 2	DNA	1071	498	441/98
Kidney	Renal cell carcinoma, papillary			0.043		TCGA 2	DNA	1071	27	441/98
Kidney	Renal cell carcinoma, papillary type 1			0.015		TCGA 2	DNA	1071	7	441/98
Kidney	Renal oncocytoma			0.006		Yusenko	mRNA	67	4	3
Kidney	Wilms tumor	0.036	0.004	0.002		Yusenko	mRNA	67	4	3
Liver	Hepatocellular carcinoma	0.001				Chen	mRNA	197	104	76
Liver	Hepatocellular carcinoma			1.20e-07	0.011	Guichard	DNA	185	99	86
Liver	Hepatocellular carcinoma	0.039		3.69e-04		Guichard 2	DNA	52	26	26
Liver	Hepatocellular carcinoma	4.27e-04				Roessler 2	mRNA	445	225	220
Liver	Hepatocellular carcinoma			3.67e-08	0.011	TCGA	DNA	212	97	56/59
Liver	Hepatocellular carcinoma	0.048	0.045		0.045	Wurmbach	mRNA	75	35	10
Liver	Liver cell dysplasia			0.004	1.44e-04	Wurmbach	mRNA	75	17	10
Lung	Lung adenocarcinoma			7.84e-04		Hou	mRNA	156	45	65
Lung	Lung adenocarcinoma			0.041		Okayama	mRNA	246	226	20
Lung	Lung adenocarcinoma	1.99e-12		4.73e-15	0.028	TCGA 2	DNA	1537	261	390/420
Lung	Lung adenocarcinoma	9.16e-06		1.39e-07	7.19e-04	Weiss	DNA	291	77	59
Lung	Lung adenocarcinoma, acinar			0.025		TCGA 2	DNA	1537	6	390/420
Lung	Lung adenocarcinoma, mixed subtype	8.15e-06		2.47e-04	0.024	TCGA 2	DNA	1537	67	390/420
Lung	Lung adenocarcinoma, mucinous	0.022				TCGA 2	DNA	1537	6	390/420
Lung	Lung adenocarcinoma, papillary			0.036		TCGA 2	DNA	1537	10	390/420
Lung	Lung carcinoma, large cell			2.00e-04		Hou	mRNA	156	19	65
Lung	Lung carcinoma, small cell			0.047		Garber	mRNA	73	4	5
Lung	Squamous cell lung carcinoma	0.005		0.021		Garber	mRNA	73	13	5
Lung	Squamous cell lung carcinoma			6.16e-07		Hou	mRNA	156	27	65
Lung	Squamous cell lung carcinoma	1.10e-44		2.70e-18	1.59e-12	TCGA 2	DNA	1537	348	390/420
Lung	Squamous cell lung carcinoma	2.17e-18		4.75e-04	2.25e-08	Weiss	DNA	291	155	59
Lung	Squamous cell lung carcinoma, basaloid	0.01		0.037	0.044	TCGA 2	DNA	1537	8	390/420
Skin	Melanoma	0.048				Haqq	mRNA	37	6	3
Skin	Melanoma, cutaneous				8.86e-04	Riker	mRNA	87	14	4
Skin	Melanoma, cutaneous			1.98e-08	0.025	TCGA	DNA	630	58	312
Skin	Skin basal cell carcinoma				0.014	Riker	mRNA	87	15	4
Ovary	Ovarian adenocarcinoma, endometrioid	0.001				Hendrix	mRNA	103	37	4
Ovary	Ovarian adenocarcinoma, serous	0.011				Adib	mRNA	16	6	4
Ovary	Ovarian adenocarcinoma, serous	8.40e-04				Hendrix	mRNA	103	41	4
Ovary	Ovarian adenocarcinoma, serous	0.003				Lu	mRNA	50	20	5
Ovary	Ovarian adenocarcinoma, serous	1.22e-53		1.85e-108	2.51e-41	TCGA 2	DNA	1168	607	431/130
Ovary	Ovarian carcinoma	0.016				Bonome	mRNA	195	185	10
Ovary	Ovarian carcinoma, serous papillary	0.003				Welsh	mRNA	32	28	4
Pancreas	Pancreatic adenocarcinoma	0.013		0.006	0.002	Iacobuzio-D 2	mRNA	36	12	5
Pancreas	Pancreatic adenocarcinoma			0.012	0.002	TCGA	DNA	100	32	8/42
Pancreas	Pancreatic adenocarcinoma, ductal		4.43e-04	9.18e-11	1.77e-09	Badea	mRNA	78	39	39
Pancreas	Pancreatic adenocarcinoma, ductal				0.011	Ishikawa	mRNA	49	24	25
Pancreas	Pancreatic adenocarcinoma, ductal			0.008		TCGA	DNA	100	17	8/42
Pancreas	Pancreatic carcinoma				0.028	Pei	mRNA	52	36	16
Prostate	Prostate adenocarcinoma			3.48e-04	0.001	TCGA	DNA	380	45	61/148
Prostate	Prostate adenocarcinoma, acinar			1.46e-07	7.44e-07	TCGA	DNA	380	126	61/148
Prostate	Prostate carcinoma	0.013				Tomlins	mRNA	101	30	23
Prostate	Prostatic hyperplasia, benign		0.01	0.004	0.046	Tomlins	mRNA	101	6	5
Sarcoma	Leiomyosarcoma	2.79e-07				Barretina	mRNA	158	26	9
Sarcoma	Liposarcoma, dedifferentiated	1.54e-05				Barretina	mRNA	158	46	9
Sarcoma	Liposarcoma, dedifferentiated			0.021		TCGA	DNA	107	14	9/44
Sarcoma	Sarcoma			3.47e-06		TCGA	DNA	107	31	9/44
Stomach	Gastric adenocarcinoma	3.88e-04		4.74e-07	0.017	Deng	DNA	291	63	98
Stomach	Gastric adenocarcinoma	2.42e-04		6.69e-18	0.011	TCGA	DNA	637	173	94/236
Stomach	Gastric adenocarcinoma, diffuse	0.006		3.26e-04	0.001	Deng	DNA	291	36	98
Stomach	Gastric adenocarcinoma, diffuse			6.45e-07		TCGA	DNA	637	45	94/236
Stomach	Gastric adenocarcinoma, diffuse		0.033			Derrico	mRNA	69	6	31
Stomach	Gastric adenocarcinoma, intestinal type	0.047		8.04e-06	0.034	Deng	DNA	291	38	98
Stomach	Gastric adenocarcinoma, intestinal type				0.006	Derrico	mRNA	69	26	44
Stomach	Gastric adenocarcinoma, intestinal type			5.48e-08		TCGA	DNA	637	41	94/236
Stomach	Gastric adenocarcinoma, mixed	0.048				Chen	mRNA	132	8	20
Stomach	Gastric adenocarcinoma, mixed	0.044		0.007		Deng	DNA	291	11	98
Stomach	Gastric adenocarcinoma, mixed	0.034				Derrico	mRNA	69	4	31
Stomach	Gastric adenocarcinoma, mucinous			0.002		TCGA	DNA	637	12	94/236
Stomach	Gastric adenocarcinoma, tubular	0.021		3.57e-05		TCGA	DNA	637	31	94/236
Stomach	Gastric cancer	0.014		0.002		Deng	DNA	291	42	98
Stomach	Gastric cancer	0.011			0.001	Wang	mRNA	27	12	12
Stomach	Gastrointestinal stromal tumor	1.73e-04	2.27e-04		0.044	Cho	mRNA	90	6	19
Uterus	Uterine corpus leiomyoma	4.65e-04				Crabtree	mRNA	77	50	27
Hematopoietic tumor
Leukemia	Acute lymphoblastic leukemia, B-cell	0.002	1.65e-09			Andersson	mRNA	127	87	6
Leukemia	Acute lymphoblastic leukemia, B-cell		5.44e-14			Haferlach	mRNA	2096	147	74
Leukemia	Acute lymphoblastic leukemia, B-cell pediatric		3.39e-15	0.033		Haferlach	mRNA	2096	359	74
Leukemia	Acute lymphoblastic leukemia, pro-B	3.52e-44	2.08e-14			Haferlach	mRNA	2096	70	74
Leukemia	Acute lymphoblastic leukemia, pro-B	1.96e-11				Haferlach 2	mRNA	1152	23	58
Leukemia	Acute lymphoblastic leukemia, T-cell	3.52e-06	6.35e-05			Andersson	mRNA	127	11	6
Leukemia	Acute lymphoblastic leukemia, T-cell	0.015	1.31e-19			Haferlach	mRNA	2096	174	74
Leukemia	Acute lymphoblastic leukemia, T-cell	0.002				Haferlach 2	mRNA	1152	79	58
Leukemia	Acute myeloid leukemia	2.87e-06	6.12e-07			Andersson	mRNA	127	23	6
Leukemia	Acute myeloid leukemia	5.62E-63	6.96e-10			Haferlach	mRNA	2096	542	74
Leukemia	Acute myeloid leukemia	3.42e-32				Haferlach 2	mRNA	1152	257	58
Leukemia	Acute myeloid leukemia	0.004				Stegmaier	mRNA	87	9	3/3
Leukemia	Acute myeloid leukemia	0.049				TCGA 2	DNA	392	197	195
Leukemia	Chronic lymphocytic leukemia			5.29e-10		Haferlach	mRNA	2096	448	74
Leukemia	Chronic lymphocytic leukemia	0.049				Haferlach 2	mRNA	1152	237	58
Leukemia	Chronic myelogenous leukemia	0.007				Haferlach	mRNA	2096	76	74
Leukemia	Chronic myelogenous leukemia	0.001				Haferlach 2	mRNA	1152	43	58
Leukemia	Chronic myelomonocytic leukemia		0.008			Yoshida	DNA	58	4	27
Leukemia	Hairy cell leukemia	6.65e-04				Basso	mRNA	336	16	5
Leukemia	Myelodysplastic syndrome	1.79e-07			0.005	Haferlach	mRNA	2096	206	74
Leukemia	Myelodysplastic syndrome	6.73e-05				Haferlach 2	mRNA	1152	121	58
Leukemia	Refractory anemia with excess blasts-1	0.044	0.017			Yoshida	DNA	58	3	27
Lymphoma	Burkitt's lymphoma	0.002				Basso	mRNA	336	17	5
Lymphoma	Burkitt's lymphoma	0.01			0.043	Brune	mRNA	67	5	5
Lymphoma	Centroblastic lymphoma	0.009				Basso	mRNA	336	28	5
Lymphoma	Follicular lymphoma	0.038				Brune	mRNA	67	5	5
Lymphoma	Follicular lymphoma	1.13e-08	1.64e-07	3.20e-08	1.46e-09	Compagno	mRNA	136	38	10
Lymphoma	Hodgkin's lymphoma	0.001				Brune	mRNA	67	12	5
Lymphoma	Hodgkin's lymphoma				0.043	Eckerle	mRNA	64	4	5
Lymphoma	Hodgkin's lymphoma, nodular lymphocyte	0.006				Brune	mRNA	67	5	5
Lymphoma	Large B-cell lymphoma, B-cell-like diffuse	1.01e-05	1.19e-08	0.003	2.41e-07	Compagno	mRNA	136	17	10
Lymphoma	Large B-cell lymphoma, diffuse	0.002	0.032		0.012	Brune	mRNA	67	11	5
Lymphoma	Large B-cell lymphoma, diffuse	4.02e-10	2.87e-08	5.21e-04	3.67e-15	Compagno	mRNA	136	44	10
Lymphoma	Large B-cell lymphoma, B-cell-like diffuse	1.61e-04	1.00e-04		0.001	Compagno	mRNA	136	9	10
Lymphoma	Large B-cell lymphoma, T-cell/histiocyte-rich	1.90e-06			0.002	Brune	mRNA	67	4	5
Lymphoma	Large cell lymphoma, anaplastic	0.016		0.009	0.002	Piccaluga	mRNA	60	6	10
Lymphoma	Large cell lymphoma, anaplastic ALK-negative	0.023			0.041	Eckerle	mRNA	64	4	5
Lymphoma	Large cell lymphoma, anaplastic ALK-positive	0.015			0.005	Eckerle	mRNA	64	5	5
Lymphoma	Large cell lymphoma, anaplastic cutaneous	0.001				Eckerle	mRNA	64	7	5
Lymphoma	T-cell lymphoma, angioimmunoblastic	0.004			0.014	Piccaluga	mRNA	60	6	10
Lymphoma	T-cell lymphoma, peripheral	6.13E-09		0.003	2.32E-05	Piccaluga	mRNA	60	28	10
Myeloma	Multiple myeloma				8.96E-07	Dickens 2	DNA	168	84	84
Myeloma	Smoldering myeloma		0.046			Zhan	mRNA	78	12	22
