# Supplementary material for: Nuclear receptors connect progenitor transcription factors to cell cycle control
Source: Sci Rep. 2017 Jul 7;7:4845. doi: 10.1038/s41598-017-04936-7 (PMC5501803; doi:10.1038/s41598-017-04936-7)
Supplement: Supplementary file 7 — Supplementary Table 7 [file 41598_2017_4936_MOESM7_ESM.xls]

## Sheet: Supplementary Table 6
Solid tumor types	Sets	TSHZ1	TSHZ2	TSHZ3	YAP1	RORA	NR5A2
Brain ependymoma	4	POS
Brain glioma	12			NEG		POS
Breast	20		POS	POS	POS	POS	POS
Cervix	3	POS				POS
Colon	25	POS	POS	POS		POS	POS
Esophagus	5	POS				POS	NEG
Germ cell	4	POS	POS	POS	POS	POS	POS
Head & Neck	3	POS	POS			POS
Kidney	3	POS	POS	POS	POS		POS
Liver	5	POS		POS		NEG	NEG
Lung	6	POS	POS	POS	POS	POS	POS
Ovary	5	POS	POS	POS	POS
Pancreas	3		POS			POS	POS
PNS neuroblastoma	6		POS	POS	NEG	POS	NEG
Prostate	3	POS		POS	POS
Sarcoma, Ewing	3			POS
Hematopoietic tumor types	Sets	TSHZ1	TSHZ2	TSHZ3	YAP1	RORA	NR5A2
Leukemia ALL	7			POS
Leukemia AML	12
Leukemia CLL	7
Lymphoma	8			POS	POS	POS	POS
Myeloma	5		POS	POS	POS		POS
